# Supplementary material for: Disease phenotypic screening in neuron-glia cocultures identifies blockers of inflammatory neurodegeneration
Source: iScience. 2024 Mar 8;27(4):109454. doi: 10.1016/j.isci.2024.109454 (PMC10973195; doi:10.1016/j.isci.2024.109454)
Supplement: Table S4. Identifiers and annotated activities for all screen compounds [file mmc2.xlsx]

## Sheet: Sheet1
ID	Name	CHEMBL_ID	On target mechanisms (1uM potency, or more potent; default = inhibition, * = agonism, # = binding, ~ = unknown)
201	((E)-Styrylsulfanyl)-acetic acid	CHEMBL127222	PAM
11	(-)-Lobeline	CHEMBL122270	CHRNA10	CHRNA2	CHRNA3	CHRNA4	CHRNA5	CHRNA6	CHRNA7	CHRNA9	CHRNB2	CHRNB3	CHRNB4
142	(+)-Cloprostenol	CHEMBL37853	PTGFR*	PTGER1*
145	(1H-Benzoimidazol-2-yl)-(3,4-dichlorobenzyl)amine	CHEMBL456444	KCNN3
203	(4-bromophenyl)((2R,3S,4S)-2-ethyl-3-methyl-4-(phenylamino)-3,4-dihydroquinolin-1(2H)-yl)methanone	CHEMBL454910	P2RY1
220	(E)-N'-(1-(2-hydroxyphenyl)ethylidene)-3-(morpholinosulfonyl)benzohydrazide	CHEMBL3104350	KDM1A
186	(E)-N-(p-tolyl)cinnamamide	CHEMBL2336359	MMP2	MMP9
192	1,6-dibromonaphthalen-2-yl dimethylcarbamate	CHEMBL2071652	NCEH1
170	1-Benzyl-N-{[1-(4-fluorophenyl)cyclopentyl]methyl}piperidine-4-carboxamide	CHEMBL1819501	CACNA1G
184	2-(2-oxo-2-phenylethyl)malononitrile	CHEMBL2206686	PLAUR#
136	2-(4-Chloro-phenyl)-2,3a-dihydro-pyrazolo[4,3-c]quinolin-3-one (CGS-9896)	CHEMBL20042	GABRA1	GABRA2	GABRA3	GABRA4	GABRA5	GABRA6	GABRB1	GABRB2	GABRB3	GABRD	GABRE	GABRG1	GABRG2	GABRG3	GABRP	GABRQ
208	2-(naphthalen-2-yloxy)-1-(4-(2-phenylacetyl)piperazin-1-yl)ethanone	CHEMBL3262876	GPR183
218	2-[2-Benzoylamino-3-(2-fluoro-phenyl)-acryloylamino]-3-methyl-butyric acid	CHEMBL188414	ADAM12
133	2-Phenylacetylamino-4,7-dihydro-5H-thieno[2,3-c]pyridine-3,6-dicarboxylic acid diethyl ester	CHEMBL114535	PDE4D	ADORA3
173	3-(2,6-dichloro-phenyl)-5-methyl-isoxazole-4-carboxylic acid (4-diethylamino-phenyl)-amide	CHEMBL178668	GHSR
205	4-Bromo-N-(5-cyclopropyl-1H-pyrazol-3-yl)-benzamide	CHEMBL115319	CDK2	CCNA1	CCNA2
132	4-methoxybenzyl 6-methyl-2-oxo-4-phenyl-1,2,3,4-tetrahydropyrimidine-5-carboxylate	CHEMBL1489246	SLC5A5
148	5-((1H-indol-3-yl)methylene)-1-(naphthalen-1-yl)pyrimidine-2,4,6(1H,3H,5H)-trione	CHEMBL402364	ITGA4	ITGB7
200	5-((4-(4-chlorophenoxy)phenyl)amino)-5-oxo-3-phenylpentanoic acid	CHEMBL3634312	FNTA	FNTB
214	6-(2-chloro-4-fluoro-phenylsulfamoyl)-cyclohex-1-enecarboxylic acid ethyl ester	CHEMBL426184	TLR4
190	6-(4-Chlorophenyl)pyrimidine-4-carboxylic Acid	CHEMBL3407899	KMO
188	6-Bromo-1H-benzoimidazole-4-carboxylic acid (1-aza-bicyclo[2.2.2]oct-3-yl)-amide	CHEMBL356521	HTR3A#	HTR3B#	HTR4#
150	6-chloromelatonin	CHEMBL34730	MTNR1B*	MTNR1A*	CYP1A2~
135	7-hydroxy-4-methyl-3-propyl-2H-chromen-2-one	CHEMBL591811	HSD17B3
3	Acetaminophen	CHEMBL112	TSHR*
226	Aclidinium bromide	CHEMBL551466	CHRM2	CHRM3	CHRM1	CHRM5	CHRM4
178	ACTINONIN	CHEMBL308333	PDF
169	Adamantane-1-carboxylic Acid(3-methyl-3H-benzothiazol-2-ylidine)hydrazide	CHEMBL598126	KCNQ2*	KCNQ3*
102	Adiphenine Hydrochloride	CHEMBL555654	CHRM1	CHRM2	CHRM3	CHRM4	CHRM5
19	AGI-6780	CHEMBL3392845	IDH2
112	Alfuzosin	CHEMBL709	ADRA1B	ADRA1D	ADRA1A	ACHE
59	Alpelisib	CHEMBL2396661	PIK3CA	PIK3R1	PIK3CD	PIK3CG
69	Am-251	CHEMBL285932	CNR1	CNR2	GPR55*
108	Amiodarone	CHEMBL633	SIGMAR1#	EBP	ADRA2A	HTR2C	CACNA1C	CACNA1D	CACNA1F	CACNA1S	DRD3	HTR2B	THRB	THRA	FYN
29	Anastrozole	CHEMBL1399	CYP19A1
55	Apixaban	CHEMBL231779	F10
42	Azd1981	CHEMBL1914489	PTGDR2	AKR1B1
155	AZD3759	CHEMBL3623290	EGFR	ERBB2	ERBB3	ERBB4	KDR	SRC	DRD2
212	Balicatib	CHEMBL371064	CTSK	CTSD	CTSL	CTSB
94	Bendamustine	CHEMBL487253	HDAC6	HDAC2	HDAC1	HDAC3	HDAC10	HDAC8
215	Bestatin	CHEMBL29292	LAP3	LNPEP
67	Bifonazole	CHEMBL277535	CYP17A1	CYP51A1	CYP3A4
82	Bisphenol A	CHEMBL418971	ESRRG	ESR2*
156	BVT-14225	CHEMBL341324	HSD11B1	HSD17B1	HSD17B2
191	BX-795	CHEMBL577784	TBK1	IKBKE	CGAS	PDK1	ULK1	ULK2
172	C10315510	CHEMBL1085463	LIPA
140	CAFFEIC ACID	CHEMBL145	MMP9	MMP2	COMT	MMP1
106	Caramiphen	CHEMBL61946	CHRM1	SIGMAR1	PRCP	CHRM2
196	CCT128930	CHEMBL263664	AKT1	AKT2	RPS6KB1	CYP2D6	ROCK2
16	CFI-400945	CHEMBL3408947	PLK4	NTRK1	NTRK2	TEK	AURKB	INCENP	AURKA	CYP2C9
64	Chelerythrine Chloride	CHEMBL258893	PRKCE	ACHE
193	CHEMBL3233842::US9346814, Cmpd No 1, Example 1	CHEMBL3233842	FAP
129	CID755673	CHEMBL1450770	DYRK1A	PRKD2
217	cilostamide	CHEMBL34431	PDE3A	PDE3B
179	CITCO	CHEMBL458603	NR1I3*	NR1I2*
39	Conivaptan	CHEMBL1755	AVPR2	AVPR1A	OXTR
18	CP-724714	CHEMBL483321	EGFR	ERBB2	TUBA1A	MKNK2
115	Dexmedetomidine	CHEMBL778	ADRA2C*	ADRA2A*	ADRA1A*	ADRA1B*	ADRA1D*	CYP1A2	CYP3A4	CYP2C9	ADRA2B*
5	Diclofenac	CHEMBL139	PTGS1	PTGS2	CXCL8	CXCR1
174	digitoxigenin	CHEMBL1453	ATP1A1	ATP1A2	ATP1A3	ATP1A4	ATP1B1	ATP1B2	ATP1B3	FXYD2	ATP12A	NFE2L2	GLP1R	IDH1~
54	Diltiazem	CHEMBL23	CACNA1C	CACNA1D	CACNA1S	CACNA1F
222	DMBI	CHEMBL328710	SNCA#	APP#	FLT1
144	DMH1	CHEMBL2385597	ACVRL1	BMPR1B	ACVR1	BMPR1A
111	Doxazosin	CHEMBL707	ADRA1B	ADRA1D	ADRA1A	SLC6A3	HTR2B	ADRA2C	HTR2C	ADRA2A
158	eliglustat	CHEMBL2110588	UGCG
104	Enalapril	CHEMBL578	ACE	PMP22~	APEX1
68	Entinostat	CHEMBL27759	HDAC1	HDAC2	NCOR2	CYP3A4
109	Epinephrine	CHEMBL679	ADRA2A*	ADRA2B*	ADRA2C*	ADRA1A*	ADRA1B*	ADRA1D*	ADRB3*	ADRB2*	HSD17B10
101	Erlotinib	CHEMBL553	EGFR	ERBB2	ERBB3	ERBB4	GAK	STK10	MAP3K19	SLK	ABL1	BRAF	MAP2K5	BUB1	FLT3	LYN	BLK	ABL2	TUBA1A#	LCK	FLT4	FRK	RET	EPHA6	CSNK1E	SLCO2B1	TNNI3K	AURKC	ULK3	TNK1	CIT	MKNK1	JAK3	EPHA5	DDR1	TIE1	EPHA8	MYLK2	MERTK	PIP4K2C
110	Ethinyl Estradiol	CHEMBL691	ESR1*	ESR2*	SULT1A1	SLC6A4#	SHBG	AOX1	SLC6A3#	CYP2B6	SLC6A2#
202	ethyl 4-(2-(4-oxo-3-phenyl-3,4,6,7-tetrahydrothieno[3,2-d]pyrimidin-2-ylthio)acetamido)benzoate	CHEMBL2323234	PORCN
113	Finasteride	CHEMBL710	SRD5A2	SRD5A1	CYP2C19
143	fipronil	CHEMBL101326	GABRA1	GABRA2	GABRA3	GABRA4	GABRA5	GABRA6	GABRB1	GABRB2	GABRB3	GABRD	GABRE	GABRG1	GABRG2	GABRG3	GABRP	GABRQ
117	Floxuridine	CHEMBL917	TYMS	TDP1	IDH1~	PMP22~
73	Flunarizine	CHEMBL30008	SIGMAR1	HRH1	ADRA2C	DRD3	SCN1A	SCN2A	SCN3A	CACNA1B	CACNA2D1	CACNB1	CYP2J2	HTR2A	DRD2	ADRA2A	SLC6A4	CHRM3	HTR2C	ADRA1A	SLC6A3	KCNH2	CACNA1G	ADRA1D	ADRA1B	HTR2B	CHRM5	CACNA1I
24	Fluoxetine	CHEMBL41	SLC6A4	ADRA2A	HTR1A*	HTR1B*	HTR1D*	HTR1F*	CYP2C19	HTR2A*	HTR2C*	SLC6A2	ACHE	NET	SIGMAR1	CYP2D6
28	Fulvestrant	CHEMBL1358	PGR	ESR1	ESR2	ESRRA	EPHX2	NR1H4
84	Gbr-12935	CHEMBL26320	SLC6A3	SIGMAR1	SLC6A2	SLC6A4	CYP2D6	CBX1
195	GPR39-C3	CHEMBL3342358	GPR39*
207	GR-135531	CHEMBL504585	NQO2#	MTNR1A#	CYP1A2~
216	GSK 2830371	CHEMBL3613749	PPM1D
194	GSK2194069	CHEMBL3646801	FASN
126	GSK343	CHEMBL2204995	EED	EZH2	RBBP4	RBBP7	SUZ12	AEBP2	EZH1
131	GW549034X	CHEMBL365286	RPS6KB1	RPS6KA5	ROCK1	GSK3B	PRKACA
4	GW7074	CHEMBL72365	BRAF	RAF1	ARAF	PLK4	CSNK2A1	CYP1A2~
225	Hemicholinium-3	CHEMBL1209714	SLC5A7
81	Imidacloprid	CHEMBL406819	CHRNA4	CHRNB2
80	Indapamide	CHEMBL406	CA7	CA4	CA14	CA5B	CA6	CA9	CA2	CA13	CA5A	CA12
163	IPATASERTIB	CHEMBL2177390	AKT1	AKT2	AKT3	PRKG1
83	Isoproterenol	CHEMBL434	ADRB2*	ADRB1*	ADRB3*	TAS2R1*	TAS2R10*	TAS2R13*	TAS2R14*	TAS2R16*	TAS2R3*	TAS2R38*	TAS2R39*	TAS2R4*	TAS2R40*	TAS2R41*	TAS2R43*	TAS2R31*	TAS2R45*	TAS2R46*	TAS2R30*	TAS2R19*	TAS2R20*	TAS2R5*	TAS2R50*	TAS2R42*	TAS2R60*	TAS2R7*	TAS2R8*	TAS2R9*	CBX1
53	Ispinesib	CHEMBL2347651	KIF11
153	JNJ-42153605	CHEMBL2179319	GRM2*
177	JTE-013	CHEMBL1368758	S1PR2
160	K02288	CHEMBL1230714	ACVR1	TGFBR1
162	kb NB 142-70	CHEMBL1672571	PRKD1
90	Ketorolac	CHEMBL469	PTGS1	PTGS2	PTGDS
211	Ki16425	CHEMBL361501	LPAR1	LPAR3
50	Ku-55933	CHEMBL222102	ATM	PIK3CB	PRKDC	PIK3CA
2	L-36526	CHEMBL9387	CCKAR	CCKBR
74	L-694458	CHEMBL310871	ELANE
166	L-701324	CHEMBL31741	GRIN1	GRIN2A	GRIN2B	GRIN2C	GRIN2D	GRIN3A	GRIN3B
139	L-838417	CHEMBL373250	GABRA3*	GABRB3*	GABRG2*	GABRA2*	GABRA1*	GABRA5*
6	Labetalol Hydrochloride	CHEMBL1200323	ADRB1	ADRB2	ADRB3	ADRA1A	ADRA1B	ADRA1D	ADRA2A	ADRA2B	ADRA2C
175	levocabastine	CHEMBL1615438	NTSR2
56	Linagliptin	CHEMBL237500	DPP4	FAP	CHRM1
165	Losmapimod	CHEMBL1088752	MAPK14	STK24	MAPK11	MAPKAPK2
125	Mazindol	CHEMBL781	SLC6A2	SLC6A3	SLC6A4	SIGMAR1~
114	Medroxyprogesterone Acetate	CHEMBL717	PGR*	AR*	NR3C1*	AKR1C3	SHBG#	ESR1*	ESR2*
86	Melatonin	CHEMBL45	MTNR1A*	MTNR1B*	HRH3#	NQO2
78	Methylscopolamine	CHEMBL376897	CHRM3	CHRM4	CHRM1	CHRM2	CHRM5	TSHR*
198	miglustat	CHEMBL1029	GBA2	SIS
197	MK-3207	CHEMBL1910936	CALCA	CALCRL	RAMP1
71	Mtep	CHEMBL292065	GRM5	CYP1A2
187	N-(3-chlorophenyl)-2-(6-(1,3-dioxoisoindolin-2-yl)benzo[d]thiazol-2-ylthio)acetamide	CHEMBL1173377	ENPP2
206	N-(3-cyanophenyl)picolinamide	CHEMBL3609736	GRM4
130	N-(4-(1,1,1,3,3,3-hexafluoro-2-hydroxypropan-2-yl)phenyl)-N-methylbenzamide	CHEMBL379225	NR1H3*	NR1H2*
164	N-[2-(Dimethylamino)ethyl]-12-oxo-12H-benzo[g]pyrido[2,1-b]-quinazoline-4-carboxamide	CHEMBL3289398	POLR1A~
1	NA	CHEMBL1892019	CLK1	CLK4	DYRK1B	DYRK1A	CLK2
7	NA	CHEMBL3640646	P4HTM
8	NA	CHEMBL201885	TAAR1*
9	NA	CHEMBL2153461	SUCNR1
10	NA	CHEMBL225155	S1PR1*	S1PR3*	S1PR5*	S1PR2*	S1PR4*
12	NA	CHEMBL3109630	EHMT2	EHMT1	SPIN1
13	NA	CHEMBL1463659	APAF1	TDP2	CASP6	DYRK1A	CASP9	CASP7	CASP8	RORC	KDM4C	BLM	USP1	TDP1	POLH
14	NA	CHEMBL1232461	BRD4	BRD3	BRD2	BRDT
21	NA	CHEMBL1081262	VCP
22	NA	CHEMBL1093059	NOS2	KEAP1	NFE2L2*	NQO1*
25	NA	CHEMBL1231795	EHMT2	EHMT1
26	NA	CHEMBL1235110	SYK	MAPK1	MAPK3	GP6
32	NA	CHEMBL148342	KCNK3	KCNK9
33	NA	CHEMBL1490019	HPGDS
34	NA	CHEMBL1566489	ADORA2B
36	NA	CHEMBL158897	DAGLB
37	NA	CHEMBL1609104	F2RL3
38	NA	CHEMBL1645408	CYP11B2
40	NA	CHEMBL1834657	FGFR3	FGFR1	FGFR2	FGFR4	KDR	LYN
43	NA	CHEMBL191513	CES2
45	NA	CHEMBL201945	OPRL1
46	NA	CHEMBL2064531	GSK3A	GSK3B
49	NA	CHEMBL2140523	TTK
51	NA	CHEMBL223001	MAOA
52	NA	CHEMBL223496	GRM1	GRM5
57	NA	CHEMBL2391541	HTR2A*	HTR2B*	HTR2C*	HTR7*	HTR1A*	HTR6*	HTR1D*	HTR1B*	HTR1E*
58	NA	CHEMBL593763	MAOB
60	NA	CHEMBL2397317	PI4KB
61	NA	CHEMBL2413519	HCRTR1
62	NA	CHEMBL2420781	DRD4#	DRD3#	DRD2#
63	NA	CHEMBL2426364	L3MBTL3
65	NA	CHEMBL269197	NISCH#
66	NA	CHEMBL274548	NISCH#
72	NA	CHEMBL293277	CES1
75	NA	CHEMBL3188597	KDM6B
76	NA	CHEMBL3314003	RORA	NR1I2
85	NA	CHEMBL445990	DAO
89	NA	CHEMBL467854	ALPL
92	NA	CHEMBL473384	DGAT1
95	NA	CHEMBL492884	HRH4
97	NA	CHEMBL507614	DAO
118	NA	CHEMBL97771	RIPK2
124	NA	CHEMBL146735	HTR1B	HTR1D
127	NA	CHEMBL119247	NPY5R#
146	NA	CHEMBL1258123	PDE4B	PDE4A	PDE4D
159	NA	CHEMBL566315	NR1H4*
168	NA	CHEMBL491125	ELOVL6
176	NA	CHEMBL3263577	ABHD6
180	NA	CHEMBL488817	CACNA1I	CACNA1H	CACNA1G
213	NA	CHEMBL95632	F2R
221	NA	CHEMBL1770297	FPR1
223	NA	CHEMBL1739063	SLC6A9
224	NA	CHEMBL2093893	CACNA1C	CACNA1D	CACNA1S
227	NA	CHEMBL1814749	DPP8
119	NEFLAMAPIMOD	CHEMBL119385	MAPK11	MAPK12	MAPK13	MAPK14	ABL2	ROS1~	EPHB4~
15	NICARDIPINE	CHEMBL1484	CACNA1C	CACNA1D	CACNA1S	CYP2C9	CYP3A4	TRPA1*
44	Nifedipine	CHEMBL193	CACNA1C	CACNA1D	CACNA1S	CACNA1F	CYP1A2	TSHR*	TRPA1*	HIF1A
30	Norepinephrine	CHEMBL1437	ADRA1A*	ADRA1D*	ADRA2A*	ADRA2B*	ADRA2C*	ADRB3*	ADRB1*	APEX1	DRD2
93	Odanacatib	CHEMBL481611	CTSK	CTSS	CTSV	CTSF
20	OICR-9429	CHEMBL3798846	WDR5
98	Olaparib	CHEMBL521686	PARP1	PARP2	PARP3	TNKS2	TNKS	PARP4
88	Ondansetron	CHEMBL46	HTR3A	HTR3B	HTR3C	HTR3D	HTR3E	SLC47A1	SLC47A2	KCNH2	CCKBR#	SIGMAR1#
152	OTS964	CHEMBL3672369	PBK	NEK1
171	P2X7_017	CHEMBL2094213	P2RX7
23	Palosuran Sulfate	CHEMBL1164032	UTS2R
128	PD004451	CHEMBL1235237	PDE10A
96	PD-0325901	CHEMBL507361	MAP2K1	BRAF	MAP2K2	MAPK1	MAP2K5
149	PF-04991532	CHEMBL2165620	GCK*
199	PF-05180999	CHEMBL3092562	PDE2A
17	PFI-3	CHEMBL3752911	PBRM1	SMARCA4
138	PK-THPP	CHEMBL2324344	KCNK9	KCNK3
123	PND-1186	CHEMBL3040440	PTK2	MAPK9	MAPK10
48	Pranlukast	CHEMBL21333	CYSLTR1	CYSLTR2
103	P-Toluenesulfonamide	CHEMBL574	CA2	CA12	CA7	CA9
77	Pyrimethamine	CHEMBL36	DHFR	SLC47A1	TDP1
35	Rac-Ibipinabant	CHEMBL158784	CNR1
41	Reparixin	CHEMBL191413	CXCR2	CXCR1
107	Rolipram	CHEMBL63	PDE4A	PDE4B	PDE4C	PDE4D
219	ROTENONE	CHEMBL429023	MT-ND4	MTOR	HTR6#	TDP1
116	Rutaecarpine	CHEMBL85139	CYP1A2	CYP1B1	CYP1A1	PTGS2	THPO*
137	SAR405	CHEMBL3622372	PIK3C3
79	Saxagliptin	CHEMBL385517	DPP4	DPP9	DPP8
99	SB-271046	CHEMBL431298	HTR6	HTR7	DRD1	DRD4	HTR1D	HTR1A	DRD3	HTR2C	HTR1B	HTR1F
120	SB-431542	CHEMBL440084	TGFBR1	TGFBR2	CSNK1A1	CSNK1D	ACVR1B	CSNK1E
134	SID121283615	CHEMBL3144739	GABRA1	GABRA2	GABRA3	GABRA4	GABRA5	GABRA6	GABRB1	GABRB2	GABRB3	GABRD	GABRE	GABRG1	GABRG2	GABRG3	GABRP	GABRQ
167	SID124896949	CHEMBL1870314	INSR#	TDP1
209	SID22414094	CHEMBL1387347	CA9	CA2	CA1
189	SID24808306	CHEMBL1543754	SLC6A7
70	Sk&F-64139	CHEMBL287837	PNMT
100	SKF-38393	CHEMBL542700	DRD1*	ADCY1*	ADCY2*	ADCY3*	ADCY4*	ADCY5*	ADCY6*	ADCY8*
87	Sr-12813	CHEMBL458767	NR1I2*
122	SU11274	CHEMBL261641	MET	PTK2B	CCNE1	CDK2
27	Tandutinib	CHEMBL124660	FLT3	PDGFRA	KIT	PDGFRB	CSF1R	FARSB	SEPTIN9	DDR2	FGFR1	FGFR2	FGFR3	FGFR4	NTRK1	EGFR	HIPK4	CLK1	NTRK2
151	tebanicline	CHEMBL430497	CHRNA4*	CHRNB2*	CHRNA3*	CHRNB4*	CHRNA7*	CHRNA10*	CHRNA2*	CHRNA5*	CHRNA6*	CHRNA9*	CHRNB3*
204	terahydrocytisine	CHEMBL3094062	CHRNA4*	CHRNB2*	CHRNA3*	CHRNB4*
141	tiagabine	CHEMBL1027	SLC6A1
91	Tilorone	CHEMBL47298	CHRNA7*	CHRM1#	CHRM2#	CHRM3#	CHRM4#	CHRM5#
181	Tipiracil	CHEMBL235668	TYMP
47	Tozadenant	CHEMBL2105747	ADORA2A
210	Trametinib	CHEMBL2103875	MAP2K1	MAP2K2	ABCB1
31	Triamcinolone	CHEMBL1451	NR3C1*	NFKB1	NFE2L2
182	Uridine	CHEMBL100259	CDA#
147	US8815951, 533	CHEMBL3661365	EPHX1
183	US9034907, 1	CHEMBL3703751	QPCT
185	Vercirnon	CHEMBL2178578	CCR9
154	VERUBECESTAT	CHEMBL3301601	BACE2	BACE1
157	Vesatolimod	CHEMBL2424780	TLR7*
121	VX-72	CHEMBL1090090	MAPKAPK2	ALK	MYLK	MAPK14	MAPK11	ACVR2B	NLK	MAPK10
161	XL888	CHEMBL2204502	HSP90AA1	HSP90AB1
105	Zafirlukast	CHEMBL603	CYSLTR1	CYSLTR2	MAPK14
