# Supplementary material for: Disease phenotypic screening in neuron-glia cocultures identifies blockers of inflammatory neurodegeneration
Source: iScience. 2024 Mar 8;27(4):109454. doi: 10.1016/j.isci.2024.109454 (PMC10973195; doi:10.1016/j.isci.2024.109454)
Supplement: Table S8. Image-level cell count and microglial morphology screen data [file mmc3.xlsx]

## Sheet: Sheet1
Treatment_ID	Treatment_ChEMBL_ID	LPS	TechNumber	RepeatNumber	Image_Metadata_Plate	Image_Metadata_Well	Well_ID	Image_Metadata_Row	Image_Metadata_Column	Total Cell Count	Other Cell Count	Astrocyte Cell Count	Necrotic Cell Count	Condensed Cell Count	Neuron Cell Count	Debris Cell Count	Microglia Cell Count	Microglia FormFactor
1	CHEMBL1892019	-	1	1	B028262	H10	B028262_H10	H	10	4154.25	283.25	565	67.75	95.25	2676.75	313.75	152.5	0.646792
1	CHEMBL1892019	-	2	1	B028263	K09	B028263_K09	K	9	3730	255.25	574.5	63	84.75	2322	278.5	152	0.587524
1	CHEMBL1892019	-	3	1	B028264	B12	B028264_B12	B	12	4245	353.25	565	72.25	68.5	2669.75	344.75	171.5	0.780247
1	CHEMBL1892019	+	1	1	B028262	F05	B028262_F05	F	5	2298.5	29	524.5	885.75	185.5	89.25	145	439.5	0.753459
1	CHEMBL1892019	+	2	1	B028263	D09	B028263_D09	D	9	2934.5	70.75	573.5	897.75	259.25	520.25	165.75	447.25	0.585185
1	CHEMBL1892019	+	3	1	B028264	K18	B028264_K18	K	18	2687.25	69.5	553.5	1130.25	268.5	107.25	154.5	403.75	0.689642
1	CHEMBL1892019	-	1	2	B012449	J08	B012449_J08	J	8	4987	387.75	386	149.75	122.75	3477.25	303	160.5	0.41438
1	CHEMBL1892019	-	2	2	B012450	I07	B012450_I07	I	7	5029	331.75	378.5	163.75	104.75	3592.25	264.25	193.75	0.434798
1	CHEMBL1892019	-	3	2	B012451	C11	B012451_C11	C	11	4867	345.25	370.75	130	90.75	3525.25	206.25	198.75	0.486468
1	CHEMBL1892019	+	1	2	B012449	H07	B012449_H07	H	7	3773.5	140	325	1469.25	455.5	823.75	147.75	412.25	0.631955
1	CHEMBL1892019	+	2	2	B012450	K18	B012450_K18	K	18	2663	120	276.75	900	380.25	231.75	157.75	596.5	0.664524
1	CHEMBL1892019	+	3	2	B012451	C18	B012451_C18	C	18	2793.5	103	335.75	1030	336.75	302.25	182.5	503.25	0.718806
1	CHEMBL1892019	-	1	3	B012458	M13	B012458_M13	M	13	3642.75	338.75	591.5	56	80	2259.5	185.25	131.75	0.53195
1	CHEMBL1892019	-	2	3	B012459	I05	B012459_I05	I	5	3904.25	306.5	586	60	70.75	2332.75	295.5	252.75	0.371407
1	CHEMBL1892019	-	3	3	B012460	H20	B012460_H20	H	20	3496.75	303.5	647.5	39	80.25	1885.25	357.25	184	0.519348
1	CHEMBL1892019	+	1	3	B012458	G16	B012458_G16	G	16	2587.5	101.25	680.75	715.5	189.75	293	161.25	446	0.635178
1	CHEMBL1892019	+	2	3	B012459	B13	B012459_B13	B	13	2802.25	96	701	775.75	216.25	344.25	138	531	0.629681
1	CHEMBL1892019	+	3	3	B012460	H17	B012460_H17	H	17	2411.5	72.5	670.75	522.25	124.5	343	188.75	489.75	0.643113
1	CHEMBL1892019	-	1	4	B012464	M07	B012464_M07	M	7	4526.5	342.25	587.5	120.25	143.5	2828.25	382.75	122	0.630662
1	CHEMBL1892019	-	2	4	B012465	M11	B012465_M11	M	11	4075.5	260	505	131	94	2737.5	231.75	116.25	0.620809
1	CHEMBL1892019	-	3	4	B012466	M21	B012466_M21	M	21	4203.25	282.25	581.75	65.25	118.5	2535.75	456	163.75	0.629601
1	CHEMBL1892019	+	1	4	B012464	O06	B012464_O06	O	6	3442	55	528.5	1381.5	490.25	516.25	157.25	313.25	0.636502
1	CHEMBL1892019	+	2	4	B012465	K18	B012465_K18	K	18	3313.25	78	585.75	1255.75	352.5	534.25	184.75	322.25	0.636943
1	CHEMBL1892019	+	3	4	B012466	O16	B012466_O16	O	16	3174.5	70	485.75	1574.5	429	136.5	173.25	305.5	0.66318
2	CHEMBL9387	-	1	1	B028265	F20	B028265_F20	F	20	3768.25	246.75	580.25	53	84	2227	377.25	200	0.615123
2	CHEMBL9387	-	2	1	B028266	J18	B028266_J18	J	18	3663.25	269.5	567	48.25	90	2239	286	163.5	0.660259
2	CHEMBL9387	-	3	1	B028267	E19	B028267_E19	E	19	3820.5	269.5	538.5	70.75	102.25	2388.5	307.75	143.25	0.632155
2	CHEMBL9387	+	1	1	B028265	M08	B028265_M08	M	8	2663	51.5	567	981.5	285.25	182.5	148.25	447	0.497086
2	CHEMBL9387	+	2	1	B028266	O10	B028266_O10	O	10	2844	69.75	505.25	956.25	156.75	530	250	376	0.61933
2	CHEMBL9387	+	3	1	B028267	N15	B028267_N15	N	15	2365.25	60	474.75	1055	159	70.5	179.25	366.75	0.687236
2	CHEMBL9387	-	1	2	B012452	O09	B012452_O09	O	9	4661.5	326	391.25	92.75	74.5	3132.5	374.5	270	0.42637
2	CHEMBL9387	-	2	2	B012453	O05	B012453_O05	O	5	4813.5	228.25	374.75	121	69.5	3397.25	347.25	275.5	0.333058
2	CHEMBL9387	-	3	2	B012454	G11	B012454_G11	G	11	4230.5	377.75	333	82.75	82	2920.25	212	222.75	0.469912
2	CHEMBL9387	+	1	2	B012452	N11	B012452_N11	N	11	2532	59.75	320	838.5	232.5	416.25	134.75	530.25	0.667652
2	CHEMBL9387	+	2	2	B012453	C20	B012453_C20	C	20	2769	116.5	341	1062.25	268	275.75	206.25	499.25	0.705839
2	CHEMBL9387	+	3	2	B012454	B19	B012454_B19	B	19	2307	68.5	230	1190	207.5	52.25	203.25	355.5	0.740719
2	CHEMBL9387	-	1	3	B012461	F08	B012461_F08	F	8	3458.75	270.25	616.5	57	60.25	2189	140.5	125.25	0.453444
2	CHEMBL9387	+	1	3	B012461	F19	B012461_F19	F	19	2343.25	78	731.25	644.5	151.75	140	175	422.75	0.732236
2	CHEMBL9387	+	2	3	B012462	K08	B012462_K08	K	8	2285	35.5	625	856.75	157.5	88.75	149.75	371.75	0.768081
2	CHEMBL9387	-	1	4	B012467	I09	B012467_I09	I	9	3769.25	234.25	554.5	79.75	57.5	2474.25	235	134	0.429715
2	CHEMBL9387	-	2	4	B012468	G15	B012468_G15	G	15	3655	212	529.25	51.75	72	2398	220.75	171.25	0.601753
2	CHEMBL9387	-	3	4	B012469	M11	B012469_M11	M	11	3638.75	262.5	510.5	80	69.5	2339.25	250.75	126.25	0.487967
2	CHEMBL9387	+	1	4	B012467	N17	B012467_N17	N	17	3042	48.5	568.75	1321.75	336.75	252.5	180.5	333.25	0.716859
2	CHEMBL9387	+	2	4	B012468	O04	B012468_O04	O	4	2992.75	42.25	359.5	1587.5	392.75	59.75	135	416	0.673317
2	CHEMBL9387	+	3	4	B012469	C12	B012469_C12	C	12	2671.5	36.5	580	1018.75	403.25	109.25	93.75	430	0.773358
3	CHEMBL112	-	1	1	B028262	L14	B028262_L14	L	14	3844.5	318.75	561	50.75	91.5	2298.75	352	171.75	0.63287
3	CHEMBL112	-	2	1	B028263	E15	B028263_E15	E	15	3867	302.5	635.5	58.5	95.25	2302.25	331	142	0.675479
3	CHEMBL112	-	3	1	B028264	J12	B028264_J12	J	12	3978.5	425.25	578.25	66.5	124.25	2335.75	290	158.5	0.621861
3	CHEMBL112	+	1	1	B028262	H21	B028262_H21	H	21	2385.5	82	574.5	819.5	186	27.5	244.5	451.5	0.697732
3	CHEMBL112	+	2	1	B028263	O12	B028263_O12	O	12	2635.5	99.25	491.25	1079.25	277.75	68.75	177.75	441.5	0.6429
3	CHEMBL112	+	3	1	B028264	O10	B028264_O10	O	10	2230.5	30.75	424.25	952.25	170.5	46	162.5	444.25	0.704968
3	CHEMBL112	-	1	2	B012449	E13	B012449_E13	E	13	5157	479.5	345	129.75	112.25	3628	270	192.5	0.504048
3	CHEMBL112	-	2	2	B012450	F14	B012450_F14	F	14	4866.75	325.5	388	135.75	103	3512	251.75	150.75	0.482296
3	CHEMBL112	-	3	2	B012451	I15	B012451_I15	I	15	4797.5	396	349.75	91.5	100.5	3415.75	255.25	188.75	0.48923
3	CHEMBL112	+	1	2	B012449	N21	B012449_N21	N	21	2420.5	167.25	244.5	724.5	568	10	159.5	546.75	0.647145
3	CHEMBL112	+	2	2	B012450	F09	B012450_F09	F	9	3075.75	137.75	349.25	724.75	256.5	949.5	133	525	0.586172
3	CHEMBL112	+	3	2	B012451	I08	B012451_I08	I	8	3052.75	188.5	357.25	827	454.75	548	140.75	536.5	0.554882
3	CHEMBL112	-	1	3	B012458	H04	B012458_H04	H	4	4044.25	237.25	639	91.25	75.75	2416.5	364	220.5	0.44869
3	CHEMBL112	-	2	3	B012459	G07	B012459_G07	G	7	3637.5	267.5	593.25	68.75	84.75	2281.5	171.25	170.5	0.380138
3	CHEMBL112	-	3	3	B012460	C17	B012460_C17	C	17	3694.25	346.75	585.25	55.5	83.75	2325.25	203	94.75	0.527345
3	CHEMBL112	+	1	3	B012458	N07	B012458_N07	N	7	2849.25	122	664.25	765.75	183.25	531.25	150.25	432.5	0.386423
3	CHEMBL112	+	2	3	B012459	C04	B012459_C04	C	4	2764.75	58.25	658	589.25	279.25	385.5	181.75	612.75	0.667065
3	CHEMBL112	+	3	3	B012460	N15	B012460_N15	N	15	2169.25	43	680.25	632.75	140.5	138.75	150.5	383.5	0.767163
3	CHEMBL112	-	1	4	B012464	N12	B012464_N12	N	12	4190.25	321.5	500.25	72	83	2694.75	314.75	204	0.630288
3	CHEMBL112	-	2	4	B012465	I09	B012465_I09	I	9	4102.75	256.25	514.75	108.5	108	2677.5	286	151.75	0.55817
3	CHEMBL112	-	3	4	B012466	L16	B012466_L16	L	16	3917.5	245.75	564.75	79.75	93.25	2555.75	222.5	155.75	0.637081
3	CHEMBL112	+	1	4	B012464	H15	B012464_H15	H	15	3099.5	151.75	536.25	697.5	360.5	691.25	174.25	488	0.602058
3	CHEMBL112	+	2	4	B012465	D19	B012465_D19	D	19	4204.25	281.25	677.5	305.75	176.25	2098.25	234	431.25	0.438244
3	CHEMBL112	+	3	4	B012466	C06	B012466_C06	C	6	2706	54	407.75	1157.75	566.5	48	107.5	364.5	0.670776
4	CHEMBL72365	-	1	1	B028262	D16	B028262_D16	D	16	2275.75	184	752.5	50.75	53.5	588	479.25	167.75	0.446152
4	CHEMBL72365	-	2	1	B028263	L14	B028263_L14	L	14	3882	312	546.5	57.75	100.25	2394.25	327.5	143.75	0.601046
4	CHEMBL72365	-	3	1	B028264	I07	B028264_I07	I	7	3678.25	234.25	535.5	86	66	2327.25	270.75	158.5	0.541085
4	CHEMBL72365	+	1	1	B028262	K20	B028262_K20	K	20	2285.25	98.25	428.5	885.5	220.75	8.25	184.5	459.5	0.746442
4	CHEMBL72365	+	2	1	B028263	N13	B028263_N13	N	13	2461.25	83.5	461.5	1055.75	246.25	42.25	151.5	420.5	0.708375
4	CHEMBL72365	+	3	1	B028264	O08	B028264_O08	O	8	2914.75	58.25	333.75	1723.5	237.75	79.5	150.5	331.5	0.700001
4	CHEMBL72365	-	1	2	B012449	M07	B012449_M07	M	7	4832.5	451.75	422	142	92.75	3154.75	353	216.25	0.434893
4	CHEMBL72365	-	2	2	B012450	M19	B012450_M19	M	19	4651.75	333	425	118	72	3209	299.75	195	0.518526
4	CHEMBL72365	-	3	2	B012451	M19	B012451_M19	M	19	4649.5	332	412	109	85.5	3171.5	328.5	211	0.533265
4	CHEMBL72365	+	1	2	B012449	G12	B012449_G12	G	12	2809.25	72	295.75	1148	486.25	209.25	108.25	489.75	0.681215
4	CHEMBL72365	+	2	2	B012450	F21	B012450_F21	F	21	3161	187.25	355.5	1011.75	405.25	418.75	214.5	568	0.704613
4	CHEMBL72365	+	3	2	B012451	E12	B012451_E12	E	12	2495.75	61	320.5	797	393.75	250.5	139.25	533.75	0.642441
4	CHEMBL72365	-	1	3	B012458	B08	B012458_B08	B	8	3931.25	322.25	714.5	78	78.75	2438.25	199.75	99.75	0.549339
4	CHEMBL72365	-	2	3	B012459	E07	B012459_E07	E	7	3529.25	263	531.25	125.75	86	2230.75	150.25	142.25	0.592612
4	CHEMBL72365	-	3	3	B012460	L14	B012460_L14	L	14	3444.5	294.5	573.5	60	66	2157.75	171.25	121.5	0.519654
4	CHEMBL72365	+	1	3	B012458	F17	B012458_F17	F	17	2382.25	88.5	679.25	734	144	74.75	186	475.75	0.674561
4	CHEMBL72365	+	2	3	B012459	I16	B012459_I16	I	16	2371.75	82.25	671.5	528.75	151.5	286.5	156.5	494.75	0.563139
4	CHEMBL72365	+	3	3	B012460	O16	B012460_O16	O	16	2595	129.75	642.5	696.5	276.5	262.25	171.5	416	0.625305
4	CHEMBL72365	-	1	4	B012464	K09	B012464_K09	K	9	4228.75	272.25	535.75	98	98.5	2789	294	141.25	0.630828
4	CHEMBL72365	-	2	4	B012465	E17	B012465_E17	E	17	4175	257.25	554.5	100.75	78.75	2783	263.5	137.25	0.572394
4	CHEMBL72365	-	3	4	B012466	H12	B012466_H12	H	12	3679	206	511	134.25	79.5	2414.25	223.5	110.5	0.600149
4	CHEMBL72365	+	1	4	B012464	G08	B012464_G08	G	8	3127.5	79	583	943.25	427.75	581	156	357.5	0.673857
4	CHEMBL72365	+	2	4	B012465	F17	B012465_F17	F	17	3402.25	110.75	552.25	1214	341.5	682	174.75	327	0.640272
4	CHEMBL72365	+	3	4	B012466	M10	B012466_M10	M	10	3985	219	582.25	1270.25	634.25	854.25	131.5	293.5	0.510008
5	CHEMBL139	-	1	1	B028262	G19	B028262_G19	G	19	3994	351.75	574.75	70.25	96.75	2431.5	288.5	180.5	0.657239
5	CHEMBL139	-	2	1	B028263	O13	B028263_O13	O	13	4098	273.25	533.5	49.75	103.75	2558.5	393.25	186	0.603127
5	CHEMBL139	-	3	1	B028264	M21	B028264_M21	M	21	4006.25	342.5	680.5	54	94.25	2218.75	466	150.25	0.638215
5	CHEMBL139	+	1	1	B028262	D13	B028262_D13	D	13	2349.75	90	602.75	630.75	186	16.25	163.75	660.25	0.500824
5	CHEMBL139	+	2	1	B028263	L11	B028263_L11	L	11	2676.75	77.75	633.75	941.75	193.5	147.5	138.5	544	0.43896
5	CHEMBL139	+	3	1	B028264	O14	B028264_O14	O	14	2841.5	105.25	509.5	1237.75	229.75	59	197	503.25	0.461048
5	CHEMBL139	-	1	2	B012449	M09	B012449_M09	M	9	4875	485.5	354.25	124.75	113.5	3246	350.75	200.25	0.466143
5	CHEMBL139	-	2	2	B012450	M15	B012450_M15	M	15	4803.75	439.75	345.5	107.5	99.5	3361.5	244.5	205.5	0.506363
5	CHEMBL139	-	3	2	B012451	D08	B012451_D08	D	8	5027	423	570.5	117.25	90.25	3387.5	292.5	146	0.408624
5	CHEMBL139	+	1	2	B012449	N09	B012449_N09	N	9	3366.25	171.25	273.75	1441.75	407.5	348.5	113.5	610	0.487633
5	CHEMBL139	+	2	2	B012450	I16	B012450_I16	I	16	3521.75	148.75	368.75	879	283.75	1083.75	145.5	612.25	0.517863
5	CHEMBL139	+	3	2	B012451	H13	B012451_H13	H	13	3138.25	122.75	318	1032.25	376.75	537	100.25	651.25	0.530944
5	CHEMBL139	-	1	3	B012458	C17	B012458_C17	C	17	3763.75	348	624	56	92	2304.75	202.25	136.75	0.5477
5	CHEMBL139	-	2	3	B012459	G09	B012459_G09	G	9	3565.75	327.75	604	61.75	77.25	2194.5	148	152.5	0.466213
5	CHEMBL139	-	3	3	B012460	K17	B012460_K17	K	17	3463.25	320.25	564.5	61.75	101.25	2042	242.25	131.25	0.532641
5	CHEMBL139	+	1	3	B012458	C10	B012458_C10	C	10	3432.25	243.25	665.25	336.25	177	1417.75	132	460.75	0.346237
5	CHEMBL139	+	2	3	B012459	K16	B012459_K16	K	16	2527	78.5	693.25	586.25	160.25	250	126.25	632.5	0.497089
5	CHEMBL139	+	3	3	B012460	K10	B012460_K10	K	10	2750.25	105.25	622.75	652.25	195	527	98.25	549.75	0.381286
5	CHEMBL139	-	1	4	B012464	E11	B012464_E11	E	11	4247.5	291.25	544.25	70.75	85.75	2851.25	285.75	118.5	0.602926
5	CHEMBL139	-	2	4	B012465	F08	B012465_F08	F	8	4107.75	257.25	493.25	90.5	87.25	2735	266.25	178.25	0.527567
5	CHEMBL139	-	3	4	B012466	E09	B012466_E09	E	9	4082.5	219.5	591.25	102.75	76.25	2703.25	244	145.5	0.563128
5	CHEMBL139	+	1	4	B012464	J09	B012464_J09	J	9	3646.5	172.25	565.25	851	290.25	1118.5	158.75	490.5	0.392919
5	CHEMBL139	+	2	4	B012465	I20	B012465_I20	I	20	3559	155	676.25	958	294.5	741.25	255	479	0.474488
5	CHEMBL139	+	3	4	B012466	N15	B012466_N15	N	15	3495.75	141.25	661.5	775.75	264.5	979.25	198.5	475	0.414306
6	CHEMBL1200323	-	1	1	B028265	E21	B028265_E21	E	21	3928	285.5	657.5	69.5	98.75	2266.75	396.25	153.75	0.681001
6	CHEMBL1200323	-	2	1	B028266	L06	B028266_L06	L	6	3761.5	242.5	541.75	82.25	86.75	2392.75	274	141.5	0.652015
6	CHEMBL1200323	-	3	1	B028267	K05	B028267_K05	K	5	3685.5	227.5	573.75	71	72.5	2228	331.25	181.5	0.57886
6	CHEMBL1200323	+	1	1	B028265	E04	B028265_E04	E	4	3610.75	211	666	438	156.5	1540	244.25	355	0.451079
6	CHEMBL1200323	+	2	1	B028266	N19	B028266_N19	N	19	2533	82	630.75	701.75	185	331	251.25	351.25	0.696225
6	CHEMBL1200323	+	3	1	B028267	C16	B028267_C16	C	16	2212.25	50.5	640	493	102.5	275	245.25	406	0.752874
6	CHEMBL1200323	-	1	2	B012452	K11	B012452_K11	K	11	4636	363.5	286.25	190.75	106	3319.5	254.5	115.5	0.496336
6	CHEMBL1200323	-	2	2	B012453	C13	B012453_C13	C	13	4771.25	291	343.25	188.5	107.25	3519.75	202	119.5	0.54031
6	CHEMBL1200323	-	3	2	B012454	B14	B012454_B14	B	14	4718	358.75	315.25	131.75	77.25	3422.25	251.5	161.25	0.581659
6	CHEMBL1200323	+	1	2	B012452	K16	B012452_K16	K	16	3146.75	158.25	347.5	635.5	213.75	1192	202.75	397	0.742252
6	CHEMBL1200323	+	2	2	B012453	I06	B012453_I06	I	6	3800.75	192.75	328.5	399	172	2085.75	178.5	444.25	0.634155
6	CHEMBL1200323	+	3	2	B012454	F11	B012454_F11	F	11	3223.5	101.5	373.5	307.5	129	1615.75	165	531.25	0.759205
6	CHEMBL1200323	-	1	3	B012461	H06	B012461_H06	H	6	3557	272.5	642.75	64.25	75.5	2162.25	180.5	159.25	0.471857
6	CHEMBL1200323	-	2	3	B012462	D16	B012462_D16	D	16	3642.75	367.75	620.25	65.75	88.75	2205.5	191.25	103.5	0.647762
6	CHEMBL1200323	+	1	3	B012461	O16	B012461_O16	O	16	2321.75	116.5	663	313.25	93	483.5	193	459.5	0.519943
6	CHEMBL1200323	-	1	4	B012467	O19	B012467_O19	O	19	3938.25	233.5	475	74	82.5	2730.5	259	83.75	0.594017
6	CHEMBL1200323	-	2	4	B012468	C09	B012468_C09	C	9	3897.5	293.5	709.5	89.25	69.5	2375	232.25	128.5	0.58807
6	CHEMBL1200323	-	3	4	B012469	L08	B012469_L08	L	8	3887.5	297.5	550.5	106	73.75	2523.25	231	105.5	0.531275
6	CHEMBL1200323	+	1	4	B012467	H05	B012467_H05	H	5	4204.5	111.25	576.25	157.75	42.5	2638.25	209.25	469.25	0.486049
6	CHEMBL1200323	+	2	4	B012468	D11	B012468_D11	D	11	3500.5	122.25	634.25	332.75	132.75	1765	190.5	323	0.554985
6	CHEMBL1200323	+	3	4	B012469	N13	B012469_N13	N	13	3732.75	154.5	537.25	340.5	157.75	1963.75	184.75	394.25	0.551646
7	CHEMBL3640646	-	1	1	B028265	E15	B028265_E15	E	15	3712	288	585.5	82.75	84	2250.25	289	132.5	0.629747
7	CHEMBL3640646	-	2	1	B028266	G21	B028266_G21	G	21	3674.25	259.75	542.25	56.75	74.75	2208	375.5	157.25	0.648006
7	CHEMBL3640646	-	3	1	B028267	E05	B028267_E05	E	5	3659	251	562.75	78.5	68.5	2264.25	306	128	0.50356
7	CHEMBL3640646	+	1	1	B028265	G06	B028265_G06	G	6	2316.25	30.5	551	455.25	152.25	333.5	137.75	656	0.548497
7	CHEMBL3640646	+	2	1	B028266	N07	B028266_N07	N	7	2358.25	31.5	502.5	915.25	216.75	97.75	143.5	451	0.697582
7	CHEMBL3640646	+	3	1	B028267	E04	B028267_E04	E	4	2674.5	37.25	553.75	1086	309.75	133.75	149.75	404.25	0.692852
7	CHEMBL3640646	-	1	2	B012452	G19	B012452_G19	G	19	4378.25	312	379.75	128.75	98.25	3049.5	220.25	189.75	0.485508
7	CHEMBL3640646	-	2	2	B012453	I05	B012453_I05	I	5	4832.5	325.25	401.25	160	77.5	3340.5	348.5	179.5	0.408919
7	CHEMBL3640646	-	3	2	B012454	F08	B012454_F08	F	8	4410	284.75	304.75	159.75	89.25	3177.75	225	168.75	0.435927
7	CHEMBL3640646	+	1	2	B012452	E06	B012452_E06	E	6	2853.5	79.75	335	875.25	390.75	548.75	110.75	513.25	0.642049
7	CHEMBL3640646	+	2	2	B012453	O14	B012453_O14	O	14	3233	134.25	353.75	760.5	208.5	1106.25	192.25	477.5	0.672677
7	CHEMBL3640646	+	3	2	B012454	I06	B012454_I06	I	6	2586.75	33.5	304	723.25	297	529	134	566	0.665925
7	CHEMBL3640646	-	1	3	B012461	L06	B012461_L06	L	6	3319.75	321.5	613	41.25	53.75	1886.5	161	242.75	0.441107
7	CHEMBL3640646	+	1	3	B012461	E06	B012461_E06	E	6	2557.75	22.5	647.5	793.25	292.25	304.25	104.75	393.25	0.761744
7	CHEMBL3640646	+	2	3	B012462	D19	B012462_D19	D	19	2299.25	144.75	708	616.75	116.75	85.75	191.25	436	0.796279
7	CHEMBL3640646	-	1	4	B012467	I19	B012467_I19	I	19	3925.5	275.75	533	97.75	89.75	2443.25	355.5	130.5	0.520109
7	CHEMBL3640646	-	2	4	B012468	J16	B012468_J16	J	16	3884.75	255	592	82.25	79.75	2516	241.5	118.25	0.485009
7	CHEMBL3640646	-	3	4	B012469	C09	B012469_C09	C	9	3915.75	240.25	549	89.25	67	2674.25	178.75	117.25	0.503878
7	CHEMBL3640646	+	1	4	B012467	L11	B012467_L11	L	11	3481.5	141.5	561.25	390.25	224	1681.25	154.75	328.5	0.489701
7	CHEMBL3640646	+	2	4	B012468	J17	B012468_J17	J	17	2766.75	130.25	525.25	514	164.25	853.25	171.75	408	0.546425
7	CHEMBL3640646	+	3	4	B012469	L07	B012469_L07	L	7	3106.25	37.75	506.5	1240.75	377.75	500.25	142.75	300.5	0.744854
8	CHEMBL201885	-	1	1	B028262	M11	B028262_M11	M	11	3759	300.25	506	93.5	83.25	2368.5	292.25	115.25	0.750679
8	CHEMBL201885	-	2	1	B028263	O21	B028263_O21	O	21	4238.25	436.25	589	68.75	92.25	2462.5	422.25	167.25	0.744075
8	CHEMBL201885	-	3	1	B028264	N10	B028264_N10	N	10	3990.75	282	563.75	81.5	75.5	2441.5	365	181.5	0.617216
8	CHEMBL201885	+	1	1	B028262	F15	B028262_F15	F	15	2537	72.25	582.25	965.5	275	39.75	163.5	438.75	0.755644
8	CHEMBL201885	+	2	1	B028263	N19	B028263_N19	N	19	2194	85.25	514.75	823.75	127.25	29.5	214	399.5	0.776706
8	CHEMBL201885	+	3	1	B028264	L15	B028264_L15	L	15	2551.75	50.25	607.75	1045.5	188.75	88	175.5	396	0.708709
8	CHEMBL201885	-	1	2	B012449	H06	B012449_H06	H	6	4609.25	383.75	361	123.5	74.25	3170.25	299	197.5	0.424916
8	CHEMBL201885	-	2	2	B012450	J20	B012450_J20	J	20	4734	300	433.5	144.75	85.25	3202.75	352.75	215	0.572031
8	CHEMBL201885	-	3	2	B012451	F10	B012451_F10	F	10	4710.25	292.25	285	184.25	94.25	3510.25	188	156.25	0.485526
8	CHEMBL201885	+	1	2	B012449	O14	B012449_O14	O	14	2854.5	128.75	284.75	1233.5	384.5	201.5	169.25	452.25	0.6918
8	CHEMBL201885	+	2	2	B012450	F11	B012450_F11	F	11	2905.25	91	380.5	886.5	254	668.5	147.25	477.5	0.689135
8	CHEMBL201885	+	3	2	B012451	H15	B012451_H15	H	15	2531.25	73.5	306.75	772.75	222	373	198	585.25	0.687933
8	CHEMBL201885	-	1	3	B012458	H16	B012458_H16	H	16	3375.75	269	596.5	70.75	68.25	2089	191	91.25	0.617288
8	CHEMBL201885	-	2	3	B012459	J20	B012459_J20	J	20	3563	432	672.75	48	66.75	1884.75	314.25	144.5	0.568202
8	CHEMBL201885	-	3	3	B012460	M15	B012460_M15	M	15	3477.25	289.5	525.25	88	80.5	2184.25	200.75	109	0.618035
8	CHEMBL201885	+	1	3	B012458	B11	B012458_B11	B	11	3025.5	180.5	655.5	552.25	155	841.75	188.75	451.75	0.518219
8	CHEMBL201885	+	2	3	B012459	I20	B012459_I20	I	20	2048.25	44.75	683	415.25	76.5	62.25	265.5	501	0.700704
8	CHEMBL201885	+	3	3	B012460	B21	B012460_B21	B	21	2268.25	66.5	604.25	806.5	218.25	30.25	203.5	339	0.783779
8	CHEMBL201885	-	1	4	B012464	J08	B012464_J08	J	8	4286.25	255.75	507.5	110.25	89.75	2960	226.25	136.75	0.637061
8	CHEMBL201885	-	2	4	B012465	L14	B012465_L14	L	14	4122	276.25	494.25	113.25	84.25	2817.75	232.25	104	0.618771
8	CHEMBL201885	-	3	4	B012466	J06	B012466_J06	J	6	3755.75	229	563.25	92	59.25	2439.5	216.25	156.5	0.598763
8	CHEMBL201885	+	1	4	B012464	H09	B012464_H09	H	9	3406.75	99.75	596.25	1139.25	321.75	735.25	166.25	348.25	0.603197
8	CHEMBL201885	+	2	4	B012465	O14	B012465_O14	O	14	3686.25	91.25	537	1458	424.25	676.75	205.5	293.5	0.671902
8	CHEMBL201885	+	3	4	B012466	L07	B012466_L07	L	7	3069.75	36.75	590.75	1293.25	403.75	216.75	125.25	403.25	0.702579
9	CHEMBL2153461	-	1	1	B028262	N18	B028262_N18	N	18	4195.5	292.25	570.5	73.25	108.25	2585.75	446.25	119.25	0.714479
9	CHEMBL2153461	-	2	1	B028263	B04	B028263_B04	B	4	4622.5	712.25	600.5	38	78	2372	557.25	264.5	0.722138
9	CHEMBL2153461	-	3	1	B028264	L18	B028264_L18	L	18	2678.5	181.75	683.5	36.75	56	1190.75	305.75	224	0.524444
9	CHEMBL2153461	+	1	1	B028262	L15	B028262_L15	L	15	2807.75	162.75	550.5	1133.75	341.5	76.75	174.5	368	0.704546
9	CHEMBL2153461	+	2	1	B028263	B13	B028263_B13	B	13	2606.25	78.5	343.25	1255.25	310.75	12.75	165.5	440.25	0.704732
9	CHEMBL2153461	+	3	1	B028264	G08	B028264_G08	G	8	2504.25	23.25	626	746.75	138	335.5	174	460.75	0.632349
9	CHEMBL2153461	-	1	2	B012449	C05	B012449_C05	C	5	5111.75	334.75	381.75	170.75	71.75	3604	349.25	199.5	0.434953
9	CHEMBL2153461	-	2	2	B012450	C15	B012450_C15	C	15	4933.5	454.25	390.25	124	112	3375.75	298.25	179	0.505084
9	CHEMBL2153461	-	3	2	B012451	C15	B012451_C15	C	15	4785	409	365.5	135.75	96.25	3360.75	237.25	180.5	0.478813
9	CHEMBL2153461	+	1	2	B012449	M10	B012449_M10	M	10	4216.75	311.25	297.5	625	308.25	1984.5	173.25	517	0.524206
9	CHEMBL2153461	+	2	2	B012450	M10	B012450_M10	M	10	2735.25	157.5	376.75	758.75	344.75	407.75	167.5	522.25	0.629209
9	CHEMBL2153461	+	3	2	B012451	O08	B012451_O08	O	8	2627	57.75	315.5	1066	349	199.25	144.75	494.75	0.654466
9	CHEMBL2153461	-	1	3	B012458	F08	B012458_F08	F	8	3452	258.25	611	53	79.75	2132	154.25	163.75	0.611575
9	CHEMBL2153461	-	2	3	B012459	G13	B012459_G13	G	13	3387.25	289	635	51.75	80	1945	182	204.5	0.483225
9	CHEMBL2153461	-	3	3	B012460	C07	B012460_C07	C	7	3844.75	308.75	576.25	89	87	2491.5	190	102.25	0.475288
9	CHEMBL2153461	+	1	3	B012458	I10	B012458_I10	I	10	2656.25	83.5	711.75	737.75	181	364.75	143	434.5	0.58459
9	CHEMBL2153461	+	2	3	B012459	H09	B012459_H09	H	9	2217.25	32.75	634.25	633.5	206.25	109.75	115.25	485.5	0.719473
9	CHEMBL2153461	+	3	3	B012460	K08	B012460_K08	K	8	2652	35.25	660.75	840	254.75	321.25	105	435	0.623904
9	CHEMBL2153461	-	1	4	B012464	B14	B012464_B14	B	14	4997.25	488.5	535.25	107.25	98	3367.25	263.25	137.75	0.681842
9	CHEMBL2153461	-	2	4	B012465	G21	B012465_G21	G	21	4311.25	276.75	575.5	56.75	150	2526.5	558.5	167.25	0.651497
9	CHEMBL2153461	-	3	4	B012466	N04	B012466_N04	N	4	4628.25	271.5	507.75	84.5	81.75	3017.25	386.5	279	0.500155
9	CHEMBL2153461	+	1	4	B012464	D15	B012464_D15	D	15	2865	54.75	442.5	1417	424	88.25	127.75	310.75	0.760658
9	CHEMBL2153461	+	2	4	B012465	E10	B012465_E10	E	10	3634.25	118.5	533.5	783	337.25	1439.5	143.5	279	0.553106
9	CHEMBL2153461	+	3	4	B012466	H07	B012466_H07	H	7	3114	47.5	576	1266.25	431.5	284.75	128.75	379.25	0.674557
10	CHEMBL225155	-	1	1	B028265	M05	B028265_M05	M	5	3869	263.5	530	76.25	80.25	2376.25	361.25	181.5	0.554007
10	CHEMBL225155	-	2	1	B028266	O07	B028266_O07	O	7	3959.5	245	455.25	46	93.75	2417	376.25	326.25	0.754267
10	CHEMBL225155	-	3	1	B028267	M07	B028267_M07	M	7	3985.25	261.5	664	67.5	70.5	2461.75	294.75	165.25	0.586981
10	CHEMBL225155	+	1	1	B028265	N05	B028265_N05	N	5	2824.25	57.5	502.5	1286.5	271.75	169	135.75	401.25	0.62767
10	CHEMBL225155	+	2	1	B028266	L11	B028266_L11	L	11	2479.25	46.5	605.25	793.5	225.5	219.25	174	415.25	0.599756
10	CHEMBL225155	+	3	1	B028267	H13	B028267_H13	H	13	2152.5	38	551	705.5	168.75	65.25	152.5	471.5	0.674688
10	CHEMBL225155	-	1	2	B012452	I07	B012452_I07	I	7	4955.25	412.5	409.25	147	86.25	3439.25	292	169	0.409064
10	CHEMBL225155	-	2	2	B012453	K21	B012453_K21	K	21	4599	325.25	549.5	95.5	78.75	2776	532.75	241.25	0.485799
10	CHEMBL225155	-	3	2	B012454	H14	B012454_H14	H	14	4494	451	327.25	90.5	101	3046.75	267.75	209.75	0.497327
10	CHEMBL225155	+	1	2	B012452	E12	B012452_E12	E	12	2724	159.25	390.5	477.25	225.5	808.5	165.75	497.25	0.66164
10	CHEMBL225155	+	2	2	B012453	G14	B012453_G14	G	14	3849.5	234.75	377.5	770	366.5	1467.75	159.75	473.25	0.584983
10	CHEMBL225155	+	3	2	B012454	G14	B012454_G14	G	14	2541.25	80.75	324.5	684.5	225.5	530.5	147	548.5	0.685023
10	CHEMBL225155	-	1	3	B012461	B16	B012461_B16	B	16	3903.5	314.75	628.75	69	92.75	2420	243.75	134.5	0.551676
10	CHEMBL225155	-	2	3	B012462	L04	B012462_L04	L	4	3717.25	287.75	583.25	90.5	80.5	2088.25	415	172	0.515546
10	CHEMBL225155	+	1	3	B012461	N13	B012461_N13	N	13	2733	79.75	613.25	793.75	295	383.75	130	437.5	0.671063
10	CHEMBL225155	+	2	3	B012462	I20	B012462_I20	I	20	2296.25	139.25	743	431	100.25	154.5	204.25	524	0.668485
10	CHEMBL225155	-	1	4	B012467	C09	B012467_C09	C	9	4299.5	549.5	659.5	80.25	95	2531	301.5	82.75	0.482678
10	CHEMBL225155	-	2	4	B012468	F06	B012468_F06	F	6	3661	204.25	558.25	90.5	62	2336.5	249	160.5	0.596745
10	CHEMBL225155	-	3	4	B012469	G05	B012469_G05	G	5	3864.25	234	548.75	95	75.5	2472.25	291	147.75	0.485931
10	CHEMBL225155	+	1	4	B012467	G20	B012467_G20	G	20	3020.5	91.5	594.75	1126	399.25	291.25	204.5	313.25	0.723802
10	CHEMBL225155	+	2	4	B012468	H11	B012468_H11	H	11	2910.5	55.5	582.25	992.25	234.5	466.5	132	447.5	0.598057
10	CHEMBL225155	+	3	4	B012469	I04	B012469_I04	I	4	2766.5	57	563.5	946.25	353.75	254.75	200.5	390.75	0.701881
11	CHEMBL122270	-	1	1	B028265	L10	B028265_L10	L	10	3559	243	491.25	77	84.5	2258.5	262.75	142	0.612742
11	CHEMBL122270	-	2	1	B028266	H04	B028266_H04	H	4	3863.75	219	523.75	66.75	77.5	2475.5	320.5	180.75	0.518142
11	CHEMBL122270	-	3	1	B028267	J14	B028267_J14	J	14	3404.25	257	522.5	45.75	66.5	2144.25	191.5	176.75	0.611078
11	CHEMBL122270	+	1	1	B028265	I10	B028265_I10	I	10	2452.75	27.5	571.5	921.25	277.75	86	112.25	456.5	0.709298
11	CHEMBL122270	+	2	1	B028266	E18	B028266_E18	E	18	2583.75	87.5	670.5	721.5	296.5	181.25	167.75	458.75	0.662246
11	CHEMBL122270	+	3	1	B028267	B09	B028267_B09	B	9	2534	32.5	310.75	1390.5	216.5	16	140.5	427.25	0.725037
11	CHEMBL122270	-	1	2	B012452	O11	B012452_O11	O	11	4679.75	330.25	381.75	85.75	86	3319.25	284	192.75	0.423909
11	CHEMBL122270	-	2	2	B012453	E17	B012453_E17	E	17	4473.25	322.5	385.75	81.25	107	3150.75	204	222	0.491696
11	CHEMBL122270	-	3	2	B012454	O19	B012454_O19	O	19	3115.5	221.25	328.5	27.5	34.75	742.5	91.25	1669.75	0.509368
11	CHEMBL122270	+	1	2	B012452	O10	B012452_O10	O	10	3122.5	92.25	341.5	812.75	280.25	974.5	166.75	454.5	0.688788
11	CHEMBL122270	+	2	2	B012453	E06	B012453_E06	E	6	3455.75	139.5	345.25	622.25	331.25	1338.75	146	532.75	0.625581
11	CHEMBL122270	+	3	2	B012454	H13	B012454_H13	H	13	2482.5	96.75	326.5	559	178	640	156.25	526	0.711649
11	CHEMBL122270	-	1	3	B012461	L04	B012461_L04	L	4	3623	272.25	604.75	51.75	63.75	2059.25	337.5	233.75	0.428962
11	CHEMBL122270	+	1	3	B012461	K16	B012461_K16	K	16	2621.25	76.5	682.75	914.75	231	135	146.5	434.75	0.657625
11	CHEMBL122270	+	2	3	B012462	H07	B012462_H07	H	7	2324.75	22.5	656.5	777.25	178.75	112.25	141.75	435.75	0.667059
11	CHEMBL122270	-	1	4	B012467	F18	B012467_F18	F	18	3765.25	240.75	571.5	66	86	2380	274	147	0.558135
11	CHEMBL122270	-	2	4	B012468	N12	B012468_N12	N	12	4108.75	312	564.75	72.5	74	2687.5	251.25	146.75	0.582995
11	CHEMBL122270	-	3	4	B012469	N12	B012469_N12	N	12	4099.5	275	514.5	76.25	84	2746.75	256	147	0.553225
11	CHEMBL122270	+	1	4	B012467	D07	B012467_D07	D	7	3475.25	37.5	548.25	1542.75	503.5	388.25	144	311	0.69789
11	CHEMBL122270	+	2	4	B012468	K20	B012468_K20	K	20	3726.25	190.25	646.5	115.75	71	1852.25	241.25	609.25	0.467873
11	CHEMBL122270	+	3	4	B012469	K16	B012469_K16	K	16	3258.75	88	633.25	1030.25	322	642.5	179.5	363.25	0.695323
12	CHEMBL3109630	-	1	1	B028265	I21	B028265_I21	I	21	4009.25	256	614	46.25	87.75	2415.75	409.25	180.25	0.623203
12	CHEMBL3109630	-	2	1	B028266	I05	B028266_I05	I	5	3790.25	189	594.75	65	56.75	2438	279.75	167	0.545258
12	CHEMBL3109630	-	3	1	B028267	N18	B028267_N18	N	18	3809.25	270.5	549.25	51.5	88	2311.25	405	133.75	0.612085
12	CHEMBL3109630	+	1	1	B028265	O16	B028265_O16	O	16	2597.25	104	379	1364	189.5	18.25	178	364.5	0.735111
12	CHEMBL3109630	+	2	1	B028266	G14	B028266_G14	G	14	2172.25	51.25	630	547	235.5	77.5	136.25	494.75	0.72175
12	CHEMBL3109630	+	3	1	B028267	J11	B028267_J11	J	11	2577	42.25	683.75	875.25	141	277.75	157.25	399.75	0.658559
12	CHEMBL3109630	-	1	2	B012452	J20	B012452_J20	J	20	4744.25	392.5	442.25	102.75	78.75	3021.5	468	238.5	0.546109
12	CHEMBL3109630	-	2	2	B012453	G13	B012453_G13	G	13	4972.25	325.75	437	104	97	3528.25	271.25	209	0.50816
12	CHEMBL3109630	-	3	2	B012454	J04	B012454_J04	J	4	3028.5	146.25	276	146.25	38.5	1014	67.5	1340	0.468282
12	CHEMBL3109630	+	1	2	B012452	F09	B012452_F09	F	9	2865.75	45	264.25	1263.25	548.75	199.75	102.5	442.25	0.639183
12	CHEMBL3109630	+	2	2	B012453	L15	B012453_L15	L	15	2565.75	111.75	268.5	1060.5	400.75	96.5	131	496.75	0.634853
12	CHEMBL3109630	+	3	2	B012454	O18	B012454_O18	O	18	2596.25	247	296.75	430.25	276.25	506.5	117	722.5	0.485471
12	CHEMBL3109630	-	1	3	B012461	L16	B012461_L16	L	16	3476.5	326	645	40.5	76	2064.5	197	127.5	0.446128
12	CHEMBL3109630	-	2	3	B012462	F04	B012462_F04	F	4	3890	203.75	636.25	61	61.25	2439.75	336.5	151.5	0.438337
12	CHEMBL3109630	+	1	3	B012461	E10	B012461_E10	E	10	3295.75	87.25	678.5	775	298	878.5	110.75	467.75	0.575451
12	CHEMBL3109630	+	2	3	B012462	O06	B012462_O06	O	6	2232.75	52.75	707.75	612.75	98.75	150.5	182.5	427.75	0.635532
12	CHEMBL3109630	-	1	4	B012467	L06	B012467_L06	L	6	2463	135.25	617	59.25	57.75	987.75	430	176	0.389273
12	CHEMBL3109630	-	2	4	B012468	M21	B012468_M21	M	21	4123	348.5	604.75	51.25	77	2404.5	413.25	223.75	0.575454
12	CHEMBL3109630	-	3	4	B012469	J16	B012469_J16	J	16	3861.5	254	599	65	76	2440.5	298.25	128.75	0.577166
12	CHEMBL3109630	+	1	4	B012467	O04	B012467_O04	O	4	3107.5	39	369.5	1630	388.75	139.5	122	418.75	0.653812
12	CHEMBL3109630	+	2	4	B012468	G12	B012468_G12	G	12	2775	53.5	678.75	890	262.5	441.25	138.25	310.75	0.688323
12	CHEMBL3109630	+	3	4	B012469	D15	B012469_D15	D	15	3053.75	49.25	451.5	1594.75	393.75	133.5	130.25	300.75	0.779941
13	CHEMBL1463659	-	1	1	B028265	O07	B028265_O07	O	7	4116.75	204.75	517.75	68	76.75	2550	471	228.5	0.509347
13	CHEMBL1463659	-	2	1	B028266	M05	B028266_M05	M	5	3604.75	246.5	589.75	73	53.5	2100.25	362.75	179	0.459253
13	CHEMBL1463659	-	3	1	B028267	B18	B028267_B18	B	18	4300.25	333.5	537.25	63.5	82	2715.25	382.5	186.25	0.655978
13	CHEMBL1463659	+	1	1	B028265	K18	B028265_K18	K	18	2333.5	76.25	609.25	699	186.5	126	180.75	455.75	0.619905
13	CHEMBL1463659	+	2	1	B028266	E04	B028266_E04	E	4	2324	51.75	430	991.25	241.25	55.5	113.75	440.5	0.633431
13	CHEMBL1463659	+	3	1	B028267	M08	B028267_M08	M	8	1918.75	15.25	493.25	633.5	95.25	67.75	147.75	466	0.654751
13	CHEMBL1463659	-	1	2	B012452	I19	B012452_I19	I	19	4618.75	382.5	375.25	141	127.5	3035	358	199.5	0.498039
13	CHEMBL1463659	-	2	2	B012453	C09	B012453_C09	C	9	4441	371	415.5	151.5	92.5	3009	237.5	164	0.438548
13	CHEMBL1463659	-	3	2	B012454	H16	B012454_H16	H	16	3953.5	374	424.25	75	80	2570	212.5	217.75	0.469154
13	CHEMBL1463659	+	1	2	B012452	D13	B012452_D13	D	13	2999.25	99.25	280	839.25	213.75	745	143.25	678.75	0.589322
13	CHEMBL1463659	+	2	2	B012453	J13	B012453_J13	J	13	2026	36.5	249	769	217	97.25	152.5	504.75	0.673214
13	CHEMBL1463659	+	3	2	B012454	D21	B012454_D21	D	21	2011	77.25	216.5	531.75	246.75	54.75	151.25	732.75	0.621429
13	CHEMBL1463659	-	1	3	B012461	J06	B012461_J06	J	6	3277	266.25	643.5	49.25	61	1873	208	176	0.422488
13	CHEMBL1463659	-	2	3	B012462	E21	B012462_E21	E	21	3689.75	341.25	749.75	46.25	76.5	1878.5	435	162.5	0.562518
13	CHEMBL1463659	+	1	3	B012461	N17	B012461_N17	N	17	2301.25	47.5	658.25	759.5	87.5	137	175.25	436.25	0.653107
13	CHEMBL1463659	-	1	4	B012467	D10	B012467_D10	D	10	4064.25	264.5	534	104.5	84.25	2710.25	253.75	113	0.480601
13	CHEMBL1463659	-	2	4	B012468	H18	B012468_H18	H	18	3778.25	254.5	651	62.5	75.25	2288.5	291	155.5	0.590984
13	CHEMBL1463659	-	3	4	B012469	N10	B012469_N10	N	10	3987	267.5	520	84.75	84.75	2656	232	142	0.460367
13	CHEMBL1463659	+	1	4	B012467	F15	B012467_F15	F	15	2912.5	56	464.25	1454.25	380.75	117.75	125.5	314	0.698079
13	CHEMBL1463659	+	2	4	B012468	N17	B012468_N17	N	17	2367.5	33	402.75	1236.25	206.75	47.5	132	309.25	0.771578
13	CHEMBL1463659	+	3	4	B012469	E14	B012469_E14	E	14	2638.5	27	513.25	1250.5	276	132	117.75	322	0.710958
14	CHEMBL1232461	-	1	1	B028262	L08	B028262_L08	L	8	3816.75	235.5	625.25	411	139.25	2002.5	272.25	131	0.57821
14	CHEMBL1232461	-	2	1	B028263	N16	B028263_N16	N	16	3848.25	180.5	666	355.5	143.75	1981	415	106.5	0.542271
14	CHEMBL1232461	-	3	1	B028264	H18	B028264_H18	H	18	3710.5	223.75	661.25	405	135.5	1904.25	275.5	105.25	0.607085
14	CHEMBL1232461	+	1	1	B028262	H13	B028262_H13	H	13	5080.25	280.5	645.5	2127.5	451.75	1303.5	176.25	95.25	0.684634
14	CHEMBL1232461	+	2	1	B028263	B19	B028263_B19	B	19	4631.25	386	561	1409	234.75	1742.5	212.25	85.75	0.694291
14	CHEMBL1232461	+	3	1	B028264	F11	B028264_F11	F	11	5117.75	250.75	582.25	2064	418.5	1526.25	170	106	0.713925
14	CHEMBL1232461	-	1	2	B012449	N04	B012449_N04	N	4	4405	271.5	472.5	374.25	136.25	2705.5	261.25	183.75	0.577556
14	CHEMBL1232461	-	2	2	B012450	B12	B012450_B12	B	12	4577.75	340.25	377.25	537	167.25	2914	133.5	108.5	0.648553
14	CHEMBL1232461	-	3	2	B012451	O15	B012451_O15	O	15	4338.25	315.5	411.5	450.25	128	2799.5	175.5	58	0.653476
14	CHEMBL1232461	+	1	2	B012449	C04	B012449_C04	C	4	5682.25	409	281.75	884.25	145	3361.75	206.5	394	0.545183
14	CHEMBL1232461	+	2	2	B012450	G14	B012450_G14	G	14	5179.75	343.5	297	1785.25	394.5	2156.5	111.75	91.25	0.572474
14	CHEMBL1232461	+	3	2	B012451	K08	B012451_K08	K	8	5250.25	382	345.75	1837	562.25	1894.5	126	102.75	0.531201
15	CHEMBL1484	-	1	1	B028262	G11	B028262_G11	G	11	2430.25	215.75	676.5	58.5	88	772.25	436.75	182.5	0.535445
15	CHEMBL1484	-	2	1	B028263	L18	B028263_L18	L	18	2493.25	235.5	699.5	61.75	84.5	778.25	417.5	216.25	0.518197
15	CHEMBL1484	-	3	1	B028264	J16	B028264_J16	J	16	2338	200.75	689	51.25	70	744.75	346	236.25	0.502494
15	CHEMBL1484	+	1	1	B028262	J15	B028262_J15	J	15	2198.25	33.5	492.5	950.25	161.75	38.75	166.75	354.75	0.784172
15	CHEMBL1484	+	2	1	B028263	D19	B028263_D19	D	19	2332	49.25	474.75	1078.25	171.75	40	184.5	333.5	0.761574
15	CHEMBL1484	+	3	1	B028264	L09	B028264_L09	L	9	2261.5	32.75	685.5	721.25	111.25	78	159.25	473.5	0.630465
15	CHEMBL1484	-	1	2	B012449	D04	B012449_D04	D	4	3437.25	400.5	457	79.5	136.5	1460	453.25	450.5	0.375779
15	CHEMBL1484	-	2	2	B012450	D18	B012450_D18	D	18	3381.25	444	494	77.5	179	1483.5	352.25	351	0.483609
15	CHEMBL1484	-	3	2	B012451	C05	B012451_C05	C	5	3491.25	460.5	432	87	156.25	1635.25	349.5	370.75	0.392291
15	CHEMBL1484	+	1	2	B012449	E16	B012449_E16	E	16	2756.25	134.75	334.25	1202	279.5	154.5	190.75	460.5	0.699268
15	CHEMBL1484	+	2	2	B012450	G10	B012450_G10	G	10	2606.25	38.25	363.75	778.75	232.25	533	133.5	526.75	0.695301
15	CHEMBL1484	+	3	2	B012451	K18	B012451_K18	K	18	3634.5	210.25	398	857.25	205	1169.5	357.25	437.25	0.748281
15	CHEMBL1484	-	1	3	B012458	D04	B012458_D04	D	4	2862.5	350	804.5	46.25	74.75	731	504.5	351.5	0.32251
15	CHEMBL1484	-	2	3	B012459	D18	B012459_D18	D	18	2221	261.75	726.75	44.75	55	656.25	248.75	227.75	0.477161
15	CHEMBL1484	-	3	3	B012460	C11	B012460_C11	C	11	2137.75	268.5	742.25	52.75	56.25	651.75	183	183.25	0.398751
15	CHEMBL1484	+	1	3	B012458	F13	B012458_F13	F	13	2414.25	121	728.5	500.25	97	351.25	192	424.25	0.620079
15	CHEMBL1484	+	2	3	B012459	F07	B012459_F07	F	7	2390.5	89.75	766.5	526.5	127.75	237.5	138	504.5	0.636549
15	CHEMBL1484	+	3	3	B012460	I12	B012460_I12	I	12	2000.75	76.75	771	391.5	87.5	109.5	131.25	433.25	0.572641
15	CHEMBL1484	-	1	4	B012464	G19	B012464_G19	G	19	2511	197.75	735	124.25	113	684.75	504.5	151.75	0.498721
15	CHEMBL1484	-	2	4	B012465	B18	B012465_B18	B	18	2788.25	205.25	683	115.75	103.5	1165.5	341.25	174	0.547316
15	CHEMBL1484	-	3	4	B012466	L10	B012466_L10	L	10	2297	201.5	726.25	95.5	71	708.5	297.75	196.5	0.440896
15	CHEMBL1484	+	1	4	B012464	G04	B012464_G04	G	4	3143.5	38.75	500.5	1385.5	354.5	309	196.5	358.75	0.707937
15	CHEMBL1484	+	2	4	B012465	L09	B012465_L09	L	9	2542.5	39.25	627.75	900.5	119.75	343.5	189.5	322.25	0.602509
15	CHEMBL1484	+	3	4	B012466	B13	B012466_B13	B	13	3187.75	64.75	371.5	1855	329	127.25	153.25	287	0.761736
16	CHEMBL3408947	-	1	1	B028265	F08	B028265_F08	F	8	3307	50.5	361	72.25	65.25	2415.5	214.25	128.25	0.564163
16	CHEMBL3408947	-	2	1	B028266	I13	B028266_I13	I	13	3206.25	67.5	369.25	50.75	65.5	2305.25	201.25	146.75	0.563681
16	CHEMBL3408947	-	3	1	B028267	O11	B028267_O11	O	11	3934	163.5	352.75	63.25	76.25	2718.5	407.5	152.25	0.617602
16	CHEMBL3408947	+	1	1	B028265	I20	B028265_I20	I	20	1909	58.25	443.75	571.5	109.25	37.25	250.5	438.5	0.722658
16	CHEMBL3408947	+	2	1	B028266	H11	B028266_H11	H	11	1784.25	36.25	383	548.25	148.25	54.25	160.5	453.75	0.710709
16	CHEMBL3408947	+	3	1	B028267	J13	B028267_J13	J	13	1519.25	18.75	465.5	235.75	46.25	43.75	206.25	503	0.587652
16	CHEMBL3408947	-	1	2	B012452	L04	B012452_L04	L	4	4278	157	283.5	124.25	66.75	3055	346.25	245.25	0.299331
16	CHEMBL3408947	-	2	2	B012453	C07	B012453_C07	C	7	4382.25	151.5	249.75	167.75	84.25	3380.5	192.25	156.25	0.382623
16	CHEMBL3408947	-	3	2	B012454	M13	B012454_M13	M	13	3976.5	137.5	276.25	94	65	3042	180.25	181.5	0.451991
16	CHEMBL3408947	+	1	2	B012452	O12	B012452_O12	O	12	2575.25	73.75	263.25	661.25	193.75	614.5	204.5	564.25	0.652964
16	CHEMBL3408947	+	2	2	B012453	K08	B012453_K08	K	8	3039.75	80.5	261.75	627.75	220.25	1135	159	555.5	0.585751
16	CHEMBL3408947	+	3	2	B012454	C10	B012454_C10	C	10	2125.25	21.75	266.75	754.75	207	296	171	408	0.730242
16	CHEMBL3408947	-	1	3	B012461	N16	B012461_N16	N	16	3000.5	65.75	378.75	51	68.75	2143	190.5	102.75	0.455092
16	CHEMBL3408947	+	1	3	B012461	N21	B012461_N21	N	21	2204.25	56.25	481.25	449.25	91.75	425.25	275.75	424.75	0.63019
16	CHEMBL3408947	-	1	4	B012467	K17	B012467_K17	K	17	3391.5	78.5	361.5	78	57.5	2498.25	220.25	97.5	0.51667
16	CHEMBL3408947	-	2	4	B012468	L10	B012468_L10	L	10	3327.5	137.5	395.25	64.5	50	2359.25	220.5	100.5	0.475731
16	CHEMBL3408947	-	3	4	B012469	M07	B012469_M07	M	7	3201.5	47.5	349	68.75	48.75	2369.5	221	97	0.393348
16	CHEMBL3408947	+	1	4	B012467	C12	B012467_C12	C	12	2604.75	38	391.25	1220.25	322	170.75	150.75	311.75	0.74316
16	CHEMBL3408947	+	2	4	B012468	H19	B012468_H19	H	19	2144.25	58	405	893.5	244.5	38.25	152.5	352.5	0.798142
16	CHEMBL3408947	+	3	4	B012469	I16	B012469_I16	I	16	2638.5	47.5	371.75	1262.75	349.25	131.25	186	290	0.733778
17	CHEMBL3752911	-	1	1	B028265	G07	B028265_G07	G	7	3734.5	274.25	591.75	51.5	79.75	2269.5	327.5	140.25	0.567609
17	CHEMBL3752911	-	2	1	B028266	N20	B028266_N20	N	20	4049.75	257.75	565	52	100.75	2386	475	213.25	0.634008
17	CHEMBL3752911	-	3	1	B028267	O09	B028267_O09	O	9	4318.25	261	463.5	83.25	108.75	2731.5	467.75	202.5	0.633757
17	CHEMBL3752911	+	1	1	B028265	C06	B028265_C06	C	6	2712.75	31.25	367.75	1319	306.5	92.5	114.5	481.25	0.678035
17	CHEMBL3752911	+	2	1	B028266	G20	B028266_G20	G	20	2375.25	88	467.25	959.75	207	21	164	468.25	0.728975
17	CHEMBL3752911	+	3	1	B028267	F15	B028267_F15	F	15	2293.5	32.75	500.75	953.5	226.5	54.75	140	385.25	0.773398
17	CHEMBL3752911	-	1	2	B012452	G17	B012452_G17	G	17	4616.25	375.5	384	92.25	98	3199.25	266.75	200.5	0.511875
17	CHEMBL3752911	-	2	2	B012453	M05	B012453_M05	M	5	3702.5	232.25	493.5	81.5	58.75	2173	478.25	185.25	0.388095
17	CHEMBL3752911	-	3	2	B012454	K21	B012454_K21	K	21	4235	300.5	399.75	58.75	52.5	2643.25	432.75	347.5	0.520764
17	CHEMBL3752911	+	1	2	B012452	G16	B012452_G16	G	16	2647.75	81.5	358.75	879.5	370	300.5	164.5	493	0.711452
17	CHEMBL3752911	+	2	2	B012453	B19	B012453_B19	B	19	3104	171	351	690	197.5	1028.75	226.5	439.25	0.771443
17	CHEMBL3752911	+	3	2	B012454	I08	B012454_I08	I	8	3486	92	300.5	575.5	302	1550	106	560	0.704392
17	CHEMBL3752911	-	1	3	B012461	K13	B012461_K13	K	13	3289.75	258.5	647.25	51.75	68.25	2004	146.25	113.75	0.470335
17	CHEMBL3752911	-	2	3	B012462	G07	B012462_G07	G	7	3508.25	283.5	597.25	62.25	64.25	2206.75	179.25	115	0.471631
17	CHEMBL3752911	+	1	3	B012461	D07	B012461_D07	D	7	2819.5	150.75	725	666.5	328	435	122.75	391.5	0.582573
17	CHEMBL3752911	+	2	3	B012462	F13	B012462_F13	F	13	2975.75	196.75	674.5	689.25	206	642.75	182.25	384.25	0.728782
17	CHEMBL3752911	-	1	4	B012467	L20	B012467_L20	L	20	3884	282.75	593.75	72.25	86.75	2391	310	147.5	0.606207
17	CHEMBL3752911	-	2	4	B012468	D20	B012468_D20	D	20	4120	281.5	537.25	66.75	80.75	2608	353.75	192	0.590586
17	CHEMBL3752911	-	3	4	B012469	D16	B012469_D16	D	16	3869.25	299	511.75	81.25	86	2512.75	263	115.5	0.571811
17	CHEMBL3752911	+	1	4	B012467	I08	B012467_I08	I	8	2688.75	25	556	769.25	264	490	151.5	433	0.705888
17	CHEMBL3752911	+	2	4	B012468	O18	B012468_O18	O	18	2990.25	81	381.5	1577	399.75	65.75	155.75	329.5	0.726205
17	CHEMBL3752911	+	3	4	B012469	J05	B012469_J05	J	5	3484	80.25	585.5	876.75	236.75	1106	249.25	349.5	0.581442
18	CHEMBL483321	-	1	1	B028262	E05	B028262_E05	E	5	4033.5	266.25	584.75	94.25	79.5	2516.75	321.75	170.25	0.629112
18	CHEMBL483321	-	2	1	B028263	I05	B028263_I05	I	5	3828.25	277.25	574.75	49	77.5	2328.5	333.25	188	0.537985
18	CHEMBL483321	-	3	1	B028264	M17	B028264_M17	M	17	3257.75	234.25	610	42.5	68	1684.25	420.5	198.25	0.506646
18	CHEMBL483321	+	1	1	B028262	E14	B028262_E14	E	14	2351.5	92.25	582	743.75	206.5	51	201	475	0.648723
18	CHEMBL483321	+	2	1	B028263	N21	B028263_N21	N	21	3358	149.25	432	1754.25	420.75	44	203.75	354	0.717896
18	CHEMBL483321	+	3	1	B028264	C04	B028264_C04	C	4	2524.25	71.75	410.5	1073.75	330.75	34	123.25	480.25	0.631494
18	CHEMBL483321	-	1	2	B012449	K11	B012449_K11	K	11	4890.5	440	392	156	108.75	3340.75	301.75	151.25	0.486306
18	CHEMBL483321	-	2	2	B012450	K15	B012450_K15	K	15	4640.5	363.25	351	99.75	100.25	3279.75	222.75	223.75	0.523314
18	CHEMBL483321	-	3	2	B012451	D10	B012451_D10	D	10	4767.75	304	309.25	175	102.5	3518.5	198	160.5	0.46128
18	CHEMBL483321	+	1	2	B012449	G10	B012449_G10	G	10	3446.75	157	297.75	952.75	379.75	1042.5	141.75	475.25	0.691109
18	CHEMBL483321	+	2	2	B012450	J19	B012450_J19	J	19	3134.5	129	306.5	1262.5	455.5	292.25	160.5	528.25	0.687051
18	CHEMBL483321	+	3	2	B012451	H09	B012451_H09	H	9	2818	84	365.25	582	184.25	928.25	161.5	512.75	0.673945
18	CHEMBL483321	-	1	3	B012458	C21	B012458_C21	C	21	3933.75	357.25	598.25	42.75	88.75	2199.25	364.75	282.75	0.501639
18	CHEMBL483321	-	2	3	B012459	M19	B012459_M19	M	19	3443.75	282.25	611	35.25	66	2001.25	255.5	192.5	0.491097
18	CHEMBL483321	-	3	3	B012460	L08	B012460_L08	L	8	3335.5	274.25	538	68.25	74.25	2009	225.5	146.25	0.357445
18	CHEMBL483321	+	1	3	B012458	L05	B012458_L05	L	5	2489.5	107.75	635.75	858.75	259.25	108.5	169.25	350.25	0.5413
18	CHEMBL483321	+	2	3	B012459	F17	B012459_F17	F	17	2368.5	59	708.25	670.5	177	158.25	172.5	423	0.662916
18	CHEMBL483321	+	3	3	B012460	F09	B012460_F09	F	9	3295.25	142.75	620.25	75.25	43.25	1691.5	89.75	632.5	0.384336
18	CHEMBL483321	-	1	4	B012464	B12	B012464_B12	B	12	4669.75	414.75	563	90.5	63.75	3202.25	211.75	123.75	0.651934
18	CHEMBL483321	-	2	4	B012465	L04	B012465_L04	L	4	4085.5	235	517	95.5	116.25	2625.25	337.25	159.25	0.432358
18	CHEMBL483321	-	3	4	B012466	F18	B012466_F18	F	18	3874.25	297.75	583.75	67.75	72.25	2450.75	264	138	0.541004
18	CHEMBL483321	+	1	4	B012464	C12	B012464_C12	C	12	3560.25	113.25	531	1479.25	827.75	126.75	121	361.25	0.610232
18	CHEMBL483321	+	2	4	B012465	F21	B012465_F21	F	21	3202.5	97	371.5	1647	479.5	51	189.5	367	0.692751
18	CHEMBL483321	+	3	4	B012466	C16	B012466_C16	C	16	3114.5	74	358.25	1638.5	590	35	111.75	307	0.716087
19	CHEMBL3392845	-	1	1	B028262	N16	B028262_N16	N	16	3896.5	254	533	49.75	108.75	2381.5	396	173.5	0.679658
19	CHEMBL3392845	-	2	1	B028263	I13	B028263_I13	I	13	3751.5	274.75	564.25	46.75	104.25	2242.5	341.25	177.75	0.631041
19	CHEMBL3392845	-	3	1	B028264	B08	B028264_B08	B	8	4278	410.5	521.25	75	70.75	2602	416.75	181.75	0.746596
19	CHEMBL3392845	+	1	1	B028262	O16	B028262_O16	O	16	2745.75	109.25	388.5	1401.25	221	27.25	197.25	401.25	0.715006
19	CHEMBL3392845	+	2	1	B028263	E04	B028263_E04	E	4	2592.5	36.75	650	891.75	290.25	126.5	163.25	434	0.638227
19	CHEMBL3392845	+	3	1	B028264	M04	B028264_M04	M	4	2351.75	40.25	519.5	856	223	78.5	166	468.5	0.631427
19	CHEMBL3392845	-	1	2	B012449	K15	B012449_K15	K	15	4662.75	451.5	378	86.5	91.5	3144.5	271.25	239.5	0.485515
19	CHEMBL3392845	-	2	2	B012450	J04	B012450_J04	J	4	4954.75	432.75	507.25	128	87.25	3047.5	522	230	0.357394
19	CHEMBL3392845	-	3	2	B012451	I05	B012451_I05	I	5	4809.75	237	302	111.25	77.5	3434.5	326.5	321	0.370227
19	CHEMBL3392845	+	1	2	B012449	H21	B012449_H21	H	21	3327	270.5	318	1070.25	456.5	338.75	247.75	625.25	0.671829
19	CHEMBL3392845	+	2	2	B012450	M18	B012450_M18	M	18	2478.75	85.25	301.75	859.75	353	109	184.25	585.75	0.693793
19	CHEMBL3392845	+	3	2	B012451	M18	B012451_M18	M	18	2533	118.25	324.25	974	290.25	219.75	172.25	434.25	0.710566
19	CHEMBL3392845	-	1	3	B012458	D16	B012458_D16	D	16	3620.75	328.25	626	55.75	85.75	2223	191.5	110.5	0.456171
19	CHEMBL3392845	-	2	3	B012459	H04	B012459_H04	H	4	3949.5	352.25	679.75	47	87.75	2072.25	424.5	286	0.399204
19	CHEMBL3392845	-	3	3	B012460	F06	B012460_F06	F	6	3512	251.25	591	66.75	70	2142.75	204	186.25	0.432172
19	CHEMBL3392845	+	1	3	B012458	H07	B012458_H07	H	7	2744	81.25	634.5	830	195.25	458.25	149.25	395.5	0.63663
19	CHEMBL3392845	+	2	3	B012459	B19	B012459_B19	B	19	2062.5	40.25	539.25	626.5	224.5	20.5	185	426.5	0.794093
19	CHEMBL3392845	+	3	3	B012460	J19	B012460_J19	J	19	2226	65.75	686.25	611.25	125.5	80.75	231	425.5	0.674293
19	CHEMBL3392845	-	1	4	B012464	F06	B012464_F06	F	6	4238.75	216	498.25	82.75	106	2889.75	276.25	169.75	0.565638
19	CHEMBL3392845	-	2	4	B012465	D06	B012465_D06	D	6	4053.75	247.5	571.25	75.5	83.25	2684	259.25	133	0.469728
19	CHEMBL3392845	-	3	4	B012466	K21	B012466_K21	K	21	4043	242.25	706	52.25	87.25	2286.5	450.5	218.25	0.577574
19	CHEMBL3392845	+	1	4	B012464	M18	B012464_M18	M	18	3103	121.25	635.75	1009.75	305.5	438.25	246.75	345.75	0.637839
19	CHEMBL3392845	+	2	4	B012465	J17	B012465_J17	J	17	3525.25	147.75	639.25	752.5	203	1199.25	225.25	358.25	0.560374
19	CHEMBL3392845	+	3	4	B012466	B19	B012466_B19	B	19	3310.75	85.25	313.75	1996	447.5	25.5	166	276.75	0.739791
20	CHEMBL3798846	-	1	1	B028265	M11	B028265_M11	M	11	4021	313.25	570	103	84.75	2463	374.25	112.75	0.612408
20	CHEMBL3798846	-	2	1	B028266	C17	B028266_C17	C	17	4040.5	267.25	571.5	77	100.25	2453.5	406.25	164.75	0.648371
20	CHEMBL3798846	-	3	1	B028267	C11	B028267_C11	C	11	3857.25	228.75	565.5	70.5	73.5	2412	354	153	0.585182
20	CHEMBL3798846	+	1	1	B028265	G18	B028265_G18	G	18	2363.75	59.25	565.25	827.75	214.75	92.75	186.5	417.5	0.729661
20	CHEMBL3798846	+	2	1	B028266	F17	B028266_F17	F	17	3024.25	101.75	626.75	896.25	227.5	549	191	432	0.643733
20	CHEMBL3798846	+	3	1	B028267	G12	B028267_G12	G	12	2519.25	50.75	586.25	983	240.5	131.25	160.75	366.75	0.690348
20	CHEMBL3798846	-	1	2	B012452	J18	B012452_J18	J	18	4475.75	364	385	95.75	93.5	3001.25	313.5	222.75	0.50067
20	CHEMBL3798846	-	2	2	B012453	K13	B012453_K13	K	13	4628.5	387.75	333	158	117	3175	302.75	155	0.500605
20	CHEMBL3798846	-	3	2	B012454	I13	B012454_I13	I	13	4392	393	356.75	95.25	80	2987.5	272.75	206.75	0.464292
20	CHEMBL3798846	+	1	2	B012452	N13	B012452_N13	N	13	2771.5	107.5	387.25	1054.25	255.25	393.75	179.5	394	0.724091
20	CHEMBL3798846	+	2	2	B012453	L13	B012453_L13	L	13	4902	288.5	371	210.5	65.25	3238.5	210.5	517.75	0.497546
20	CHEMBL3798846	+	3	2	B012454	N19	B012454_N19	N	19	2096.75	84.25	345.5	531	159	310.25	197	469.75	0.759999
20	CHEMBL3798846	-	1	3	B012461	N12	B012461_N12	N	12	3614	303	612.25	57.25	83.75	2193.75	232.25	131.75	0.511713
20	CHEMBL3798846	-	2	3	B012462	I11	B012462_I11	I	11	3341.75	254.75	970.5	33.5	71.25	1665.5	201	145.25	0.578131
20	CHEMBL3798846	+	1	3	B012461	M16	B012461_M16	M	16	3491.5	142.5	608.75	45.5	50.75	1783.75	134.25	726	0.482543
20	CHEMBL3798846	-	1	4	B012467	O11	B012467_O11	O	11	4067	239.25	480.25	98.5	99	2739.5	296.25	114.25	0.540243
20	CHEMBL3798846	-	2	4	B012468	K05	B012468_K05	K	5	3933.75	211.5	568.75	89.25	77	2509.5	314.25	163.5	0.47725
20	CHEMBL3798846	-	3	4	B012469	C17	B012469_C17	C	17	4061	254.75	522.75	96.25	83.5	2680.75	291.5	131.5	0.621737
20	CHEMBL3798846	+	1	4	B012467	F21	B012467_F21	F	21	3008.75	87	560.25	1206.5	370.25	245.5	222.25	317	0.726792
20	CHEMBL3798846	+	2	4	B012468	L13	B012468_L13	L	13	3590.25	145.25	598	801.25	260.5	1311.5	172.75	301	0.61328
20	CHEMBL3798846	+	3	4	B012469	C18	B012469_C18	C	18	3167.75	116.5	575.25	1354	412.75	185.75	176.25	347.25	0.624894
21	CHEMBL1081262	-	1	1	B028265	K09	B028265_K09	K	9	3786.75	273.5	526.5	59.75	79	2435.5	274.25	138.25	0.565422
21	CHEMBL1081262	-	2	1	B028266	G15	B028266_G15	G	15	3744.75	296	541	67.25	84.25	2376.75	252.25	127.25	0.612181
21	CHEMBL1081262	-	3	1	B028267	L10	B028267_L10	L	10	3664.25	263.25	422.25	71.75	93.75	2472	212.25	129	0.623626
21	CHEMBL1081262	+	1	1	B028265	D21	B028265_D21	D	21	2057.75	50.25	570.75	523	97.75	30.25	266	519.75	0.716333
21	CHEMBL1081262	+	2	1	B028266	F07	B028266_F07	F	7	2656.5	47	585	1003	345.5	116.75	106.25	453	0.70412
21	CHEMBL1081262	+	3	1	B028267	L21	B028267_L21	L	21	2481	77.75	578	1004	130.5	79.25	223	388.5	0.718055
21	CHEMBL1081262	-	1	2	B012452	C19	B012452_C19	C	19	4635	330.5	360	134	114.5	3287.25	196	212.75	0.532744
21	CHEMBL1081262	-	2	2	B012453	O17	B012453_O17	O	17	4906.75	363.5	420	98.75	102	3393.5	325	204	0.520271
21	CHEMBL1081262	-	3	2	B012454	J08	B012454_J08	J	8	3948.5	330.5	306.25	127.25	89.75	2750	179.75	165	0.391725
21	CHEMBL1081262	+	1	2	B012452	F13	B012452_F13	F	13	3365	159.5	331.25	832.5	256.5	1085.75	144.75	554.75	0.637791
21	CHEMBL1081262	+	2	2	B012453	L05	B012453_L05	L	5	2504	40	295	879.25	485.5	134.75	101.75	567.75	0.554897
21	CHEMBL1081262	+	3	2	B012454	O12	B012454_O12	O	12	2803	271.75	237.75	179.5	56.75	609.5	68	1379.75	0.564027
21	CHEMBL1081262	-	1	3	B012461	E15	B012461_E15	E	15	3318.5	263	587	52.75	78.75	2078.5	133.5	125	0.508358
21	CHEMBL1081262	-	2	3	B012462	I21	B012462_I21	I	21	3149.75	408	638.25	39.5	59.5	1663.25	210	131.25	0.54346
21	CHEMBL1081262	+	1	3	B012461	K10	B012461_K10	K	10	2129	28.75	605.5	580.25	239.5	132.5	91.75	450.75	0.654095
21	CHEMBL1081262	+	2	3	B012462	F19	B012462_F19	F	19	2212.75	77.25	695.25	675.75	116.75	26.5	207	414.25	0.74535
21	CHEMBL1081262	-	1	4	B012467	L14	B012467_L14	L	14	3912.75	281.5	497.75	89.75	81.25	2660.75	207.25	94.5	0.639667
21	CHEMBL1081262	-	2	4	B012468	C17	B012468_C17	C	17	3877.25	381.75	592.25	63	57.75	2414.75	242.75	125	0.545501
21	CHEMBL1081262	-	3	4	B012469	N14	B012469_N14	N	14	4039.5	263	509	75	91	2779	221	101.5	0.580019
21	CHEMBL1081262	+	1	4	B012467	I10	B012467_I10	I	10	3341.25	44.5	570.25	1346.75	509.25	434	114.75	321.75	0.669241
21	CHEMBL1081262	+	2	4	B012468	F05	B012468_F05	F	5	3167	32.25	612.25	1291.5	328.25	382	142	378.75	0.651886
21	CHEMBL1081262	+	3	4	B012469	M16	B012469_M16	M	16	3101.75	90.75	573.25	1089.25	328.25	507.75	160.75	351.75	0.61382
22	CHEMBL1093059	-	1	1	B028265	L20	B028265_L20	L	20	3899	407	618.5	59.75	94.25	2153.5	437.5	128.5	0.7197
22	CHEMBL1093059	-	2	1	B028266	I21	B028266_I21	I	21	4023.5	403	775.25	39	65.5	2106.25	502.75	131.75	0.77051
22	CHEMBL1093059	-	3	1	B028267	B04	B028267_B04	B	4	4196.75	268.5	452.5	76	71	2838.5	364	126.25	0.780043
22	CHEMBL1093059	+	1	1	B028265	G14	B028265_G14	G	14	3334.75	159.75	577.75	684	355.75	1006.75	162.75	388	0.782101
22	CHEMBL1093059	+	2	1	B028266	F05	B028266_F05	F	5	3502.5	186.5	568.75	429.75	205.5	1379.5	172	560.5	0.728024
22	CHEMBL1093059	+	3	1	B028267	M04	B028267_M04	M	4	3267	94.75	619	532.5	174	1194.5	167.25	485	0.662511
22	CHEMBL1093059	-	1	2	B012452	K17	B012452_K17	K	17	4528.25	324.5	329.25	149.75	98.5	3279.25	214	133	0.549849
22	CHEMBL1093059	-	2	2	B012453	L12	B012453_L12	L	12	4594.75	302.75	318	131.75	79.5	3461.75	185	116	0.503464
22	CHEMBL1093059	-	3	2	B012454	N08	B012454_N08	N	8	4030.5	277.5	325.5	117.25	84	2817.75	158.5	250	0.399437
22	CHEMBL1093059	+	1	2	B012452	L19	B012452_L19	L	19	4124.25	202.75	351	548.75	166.75	2148	227	480	0.695451
22	CHEMBL1093059	+	2	2	B012453	G16	B012453_G16	G	16	4542	169.25	347.5	737.75	284.75	2330.5	155	517.25	0.657566
22	CHEMBL1093059	+	3	2	B012454	F17	B012454_F17	F	17	3467.75	178.75	357	632	216.5	1386.5	182.5	514.5	0.668678
22	CHEMBL1093059	-	1	3	B012461	O21	B012461_O21	O	21	3858.75	267	580	53	90.25	2419.75	308.5	140.25	0.672113
22	CHEMBL1093059	-	2	3	B012462	K07	B012462_K07	K	7	3494.75	193.5	494.75	89.75	65	2400.5	183	68.25	0.587285
22	CHEMBL1093059	+	1	3	B012461	L07	B012461_L07	L	7	3749.75	201	592	448.25	216	1660.25	144.5	487.75	0.66581
22	CHEMBL1093059	+	2	3	B012462	D13	B012462_D13	D	13	3843	242.75	708.5	209.75	112.25	1909.75	165.25	494.75	0.762805
22	CHEMBL1093059	-	1	4	B012467	B12	B012467_B12	B	12	4317.75	215.25	442.5	83.25	50	3245	203.5	78.25	0.744938
22	CHEMBL1093059	-	2	4	B012468	L08	B012468_L08	L	8	3830	262.5	494.5	73	83.25	2591	246.5	79.25	0.646908
22	CHEMBL1093059	-	3	4	B012469	L04	B012469_L04	L	4	3911	264.5	561	92	88.75	2477	325	102.75	0.610429
22	CHEMBL1093059	+	1	4	B012467	J21	B012467_J21	J	21	4349.75	176.25	711.75	221.75	93.5	2466.5	306.5	373.5	0.690077
22	CHEMBL1093059	+	2	4	B012468	N21	B012468_N21	N	21	4180	198.25	644	161.25	106.75	2360	274.5	435.25	0.642617
22	CHEMBL1093059	+	3	4	B012469	F05	B012469_F05	F	5	4250.25	143.5	632	366.75	93	2494.75	211.5	308.75	0.689699
23	CHEMBL1164032	-	1	1	B028262	E17	B028262_E17	E	17	3791.25	300.25	588	66.75	92.75	2296.5	297.75	149.25	0.670086
23	CHEMBL1164032	-	2	1	B028263	G15	B028263_G15	G	15	3815.25	265.25	542.25	59.25	75	2454.75	273.5	145.25	0.638343
23	CHEMBL1164032	-	3	1	B028264	D12	B028264_D12	D	12	3685	265.75	597.25	65	74	2261.5	280.75	140.75	0.619372
23	CHEMBL1164032	+	1	1	B028262	J13	B028262_J13	J	13	2296	59.75	555.75	773.25	176.75	115.5	201.75	413.25	0.638915
23	CHEMBL1164032	+	2	1	B028263	L13	B028263_L13	L	13	2486	44.75	621.25	952	178.5	117	173.25	399.25	0.68103
23	CHEMBL1164032	+	3	1	B028264	B19	B028264_B19	B	19	2596	74.5	313.25	1314.75	214	5.75	212.75	461	0.74373
23	CHEMBL1164032	-	1	2	B012449	K05	B012449_K05	K	5	5029	419	456.75	149.25	76.25	3311.5	395.25	221	0.355517
23	CHEMBL1164032	-	2	2	B012450	B08	B012450_B08	B	8	5041.5	341.5	326.25	151.5	82	3652.5	291	196.75	0.442649
23	CHEMBL1164032	-	3	2	B012451	I13	B012451_I13	I	13	4768.75	409.5	386.25	102.75	93.75	3348.25	250.25	178	0.499736
23	CHEMBL1164032	+	1	2	B012449	E04	B012449_E04	E	4	3020.5	36	250.5	1394.25	445	389.25	92.25	413.25	0.587072
23	CHEMBL1164032	+	2	2	B012450	E16	B012450_E16	E	16	2648	116.75	333.25	998.5	360.25	248.5	170.75	420	0.724318
23	CHEMBL1164032	+	3	2	B012451	C12	B012451_C12	C	12	2357.5	54.25	276.5	739.75	317	156.25	102.25	711.5	0.613203
23	CHEMBL1164032	-	1	3	B012458	M15	B012458_M15	M	15	3432.5	318.5	626	55.75	79	1988.5	227	137.75	0.536839
23	CHEMBL1164032	-	2	3	B012459	H16	B012459_H16	H	16	3542	346.75	585.75	56.25	73	2176.5	193.25	110.5	0.6163
23	CHEMBL1164032	-	3	3	B012460	I05	B012460_I05	I	5	3786.75	317	680.75	52.25	88	2110.25	361.5	177	0.496447
23	CHEMBL1164032	+	1	3	B012458	B17	B012458_B17	B	17	2441.25	58.25	643.25	800.5	259	31	188.5	460.75	0.710854
23	CHEMBL1164032	+	2	3	B012459	C18	B012459_C18	C	18	2278.5	75.25	675.75	572.25	166	102.25	181.25	505.75	0.585613
23	CHEMBL1164032	+	3	3	B012460	K20	B012460_K20	K	20	2384.5	79.25	724.25	652.5	142.25	133	227	426.25	0.751672
23	CHEMBL1164032	-	1	4	B012464	K11	B012464_K11	K	11	4098.75	268.75	528	89.75	99.25	2700.5	286	126.5	0.646505
23	CHEMBL1164032	-	2	4	B012465	K09	B012465_K09	K	9	3951.25	234.5	500.25	75.75	117.5	2607	289	127.25	0.549932
23	CHEMBL1164032	-	3	4	B012466	L20	B012466_L20	L	20	4169.5	305	601.25	82	96.25	2542	386	157	0.616333
23	CHEMBL1164032	+	1	4	B012464	K18	B012464_K18	K	18	3189.75	113.75	614.5	1254.75	429.25	241.75	184.75	351	0.652748
23	CHEMBL1164032	+	2	4	B012465	K12	B012465_K12	K	12	3487.5	105.25	607.5	1044.5	348.75	904.5	156.75	320.25	0.602051
23	CHEMBL1164032	+	3	4	B012466	J15	B012466_J15	J	15	3310.75	106.5	578.25	889	301.25	910	153.5	372.25	0.626403
24	CHEMBL41	-	1	1	B028265	D14	B028265_D14	D	14	3173.75	208.5	501.75	132.5	104	1758.25	340	128.75	0.683785
24	CHEMBL41	-	2	1	B028266	C07	B028266_C07	C	7	3327	183.5	507	165	95.25	1869.25	359.25	147.75	0.622934
24	CHEMBL41	-	3	1	B028267	B12	B028267_B12	B	12	3851.75	250.25	534.5	143.5	87	2289	353.5	194	0.756968
24	CHEMBL41	+	1	1	B028265	H07	B028265_H07	H	7	3186.5	94	568	101.5	46	1373.75	172	831.25	0.42323
24	CHEMBL41	+	2	1	B028266	J07	B028266_J07	J	7	3361.25	95.5	590.5	99.5	59.25	1541	188.25	787.25	0.447483
24	CHEMBL41	+	3	1	B028267	C12	B028267_C12	C	12	3487.5	111.25	676	70.75	35.75	1521.5	230.5	841.75	0.477697
24	CHEMBL41	-	1	2	B012452	O15	B012452_O15	O	15	4266.75	245.25	578.75	156.25	112	2543.5	324.25	306.75	0.582074
24	CHEMBL41	-	2	2	B012453	N12	B012453_N12	N	12	3927.75	420.25	317.75	137.25	121.25	2422.75	266	242.5	0.484774
24	CHEMBL41	-	3	2	B012454	C13	B012454_C13	C	13	3878.75	363.5	289.75	174.75	116.25	2447.75	204.25	282.5	0.506641
24	CHEMBL41	+	1	2	B012452	E04	B012452_E04	E	4	5044	242.5	538	199.5	69.75	3199	248.75	546.5	0.427571
24	CHEMBL41	+	2	2	B012453	E16	B012453_E16	E	16	4349.75	262.75	397.25	221.25	89	2572.25	191.25	616	0.527541
24	CHEMBL41	+	3	2	B012454	B13	B012454_B13	B	13	4285.75	251.75	409	188.5	55	2574.5	145.25	661.75	0.533204
24	CHEMBL41	-	1	3	B012461	F10	B012461_F10	F	10	2847.5	207.75	521	110	83	1610.75	150.75	164.25	0.60452
24	CHEMBL41	-	2	3	B012462	F08	B012462_F08	F	8	3253.25	241.75	514.5	160	113.25	1863.75	242.75	117.25	0.675727
24	CHEMBL41	+	1	3	B012461	B15	B012461_B15	B	15	3731.5	189.5	711.25	81.75	77	1837.75	172.25	662	0.414928
24	CHEMBL41	-	1	4	B012467	E15	B012467_E15	E	15	3139.75	199	441.75	176.25	132	1783	277.75	130	0.71598
24	CHEMBL41	-	2	4	B012468	C21	B012468_C21	C	21	3262	187.75	543.5	135.25	123.5	1709.25	383	179.75	0.727854
24	CHEMBL41	-	3	4	B012469	K19	B012469_K19	K	19	3105	166.25	538.75	177.5	135.5	1613	355.75	118.25	0.652636
24	CHEMBL41	+	1	4	B012467	I16	B012467_I16	I	16	3666	120	647.75	160	87.5	1860.5	227	563.25	0.472583
24	CHEMBL41	+	2	4	B012468	E08	B012468_E08	E	8	3404.75	98	640	118.5	58	1629.25	201	660	0.417211
24	CHEMBL41	+	3	4	B012469	D17	B012469_D17	D	17	3459	120.25	636	109.75	80.25	1638	197.25	677.5	0.520648
25	CHEMBL1231795	-	1	1	B028265	G21	B028265_G21	G	21	3885.5	204.75	571.75	86	119.25	2173.5	558	172.25	0.667419
25	CHEMBL1231795	-	2	1	B028266	C09	B028266_C09	C	9	3975.25	181.75	610.75	70.75	80.75	2352.5	500.5	178.25	0.515836
25	CHEMBL1231795	-	3	1	B028267	K19	B028267_K19	K	19	3845.25	204	649.5	52.5	82	2222.75	484	150.5	0.637627
25	CHEMBL1231795	+	1	1	B028265	D19	B028265_D19	D	19	2808	89	460.75	1279.25	333.25	60.5	244.5	340.75	0.729027
25	CHEMBL1231795	+	2	1	B028266	O06	B028266_O06	O	6	2698.5	51.25	298	1410	274.5	32	211.75	421	0.716536
25	CHEMBL1231795	+	3	1	B028267	J19	B028267_J19	J	19	2614	58	645.5	813.5	221.25	132.5	356	387.25	0.742359
25	CHEMBL1231795	-	1	2	B012452	B18	B012452_B18	B	18	4824.75	311.25	427	129.5	88.75	3263.25	413.75	191.25	0.607841
25	CHEMBL1231795	-	2	2	B012453	K05	B012453_K05	K	5	4807	283	491	141.25	80.75	3094.25	512.25	204.5	0.371698
25	CHEMBL1231795	-	3	2	B012454	G09	B012454_G09	G	9	4419.75	361.5	383.5	65.75	86	2805.75	504.5	212.75	0.407422
25	CHEMBL1231795	+	1	2	B012452	J17	B012452_J17	J	17	2439.5	78.25	336.25	834.75	249.25	229.75	251.75	459.5	0.713535
25	CHEMBL1231795	+	2	2	B012453	B05	B012453_B05	B	5	2800	87	302.25	950	381	394.75	227.75	457.25	0.611442
25	CHEMBL1231795	+	3	2	B012454	J05	B012454_J05	J	5	3110.25	73	298.5	640.25	445.75	918.5	188	546.25	0.621444
25	CHEMBL1231795	-	1	3	B012461	J10	B012461_J10	J	10	3252.75	198.5	636	54.5	59.25	1775.25	370.25	159	0.45327
25	CHEMBL1231795	-	2	3	B012462	B12	B012462_B12	B	12	3833.25	352	707	55.25	85	2195.75	301.5	136.75	0.574688
25	CHEMBL1231795	+	1	3	B012461	J17	B012461_J17	J	17	2254	36.5	700.25	507.25	154.25	101.5	281	473.25	0.675628
25	CHEMBL1231795	-	1	4	B012467	G17	B012467_G17	G	17	3780.5	179.75	570.25	78	97.75	2290.5	433.25	131	0.549032
25	CHEMBL1231795	-	2	4	B012468	M19	B012468_M19	M	19	3953.75	221	589.5	115.25	96.75	2386.25	442.5	102.5	0.572991
25	CHEMBL1231795	-	3	4	B012469	F06	B012469_F06	F	6	3953.75	160.5	568.75	82	70.5	2550.5	385.5	136	0.46776
25	CHEMBL1231795	+	1	4	B012467	F17	B012467_F17	F	17	3286.75	105	669	861	400.25	628.75	297.25	325.5	0.681474
25	CHEMBL1231795	+	2	4	B012468	F07	B012468_F07	F	7	2798.25	25	522.75	1075.5	426	200	207	342	0.707724
25	CHEMBL1231795	+	3	4	B012469	M08	B012469_M08	M	8	3073.5	40.25	531	940.25	452.75	533.5	267.5	308.25	0.68938
26	CHEMBL1235110	-	1	1	B028262	K15	B028262_K15	K	15	3915.25	272	502.5	155.5	102.75	2443.25	389.75	49.5	0.745993
26	CHEMBL1235110	-	2	1	B028263	F18	B028263_F18	F	18	3992.75	263.75	543	170	119.75	2448.25	394	54	0.774029
26	CHEMBL1235110	-	3	1	B028264	E13	B028264_E13	E	13	4013.75	259.75	552.75	207.25	109.25	2487.5	353.25	44	0.737194
26	CHEMBL1235110	+	1	1	B028262	K12	B028262_K12	K	12	3248	187	617.75	387.75	162.25	1251.5	212.25	429.5	0.490188
26	CHEMBL1235110	+	2	1	B028263	K12	B028263_K12	K	12	3355	168	604.5	191.25	136.25	1589.75	213.25	452	0.464094
26	CHEMBL1235110	+	3	1	B028264	H09	B028264_H09	H	9	3421.5	126	597	147.75	81.5	1793	193.75	482.5	0.456042
26	CHEMBL1235110	-	1	2	B012449	E11	B012449_E11	E	11	4973	431.75	320.75	269.5	103	3565	240	43	0.669133
26	CHEMBL1235110	-	2	2	B012450	C09	B012450_C09	C	9	5166.25	415	355.75	345.25	76.25	3604	326.5	43.5	0.609257
26	CHEMBL1235110	-	3	2	B012451	F14	B012451_F14	F	14	4725.25	292	329.25	288	104.25	3476.75	203.5	31.5	0.643029
26	CHEMBL1235110	+	1	2	B012449	F21	B012449_F21	F	21	4228	285.5	434.5	237	94.75	2316.75	356.25	503.25	0.687664
26	CHEMBL1235110	+	2	2	B012450	O08	B012450_O08	O	8	4946.25	207	365.75	260.5	110.75	3503	174.75	324.5	0.591136
26	CHEMBL1235110	+	3	2	B012451	N13	B012451_N13	N	13	3590	208	352.5	697.5	259.5	1509.5	212.75	350.25	0.645364
26	CHEMBL1235110	-	1	3	B012458	O17	B012458_O17	O	17	3896.25	460.75	590.5	133	114	2221	352	25	0.501762
26	CHEMBL1235110	-	2	3	B012459	E17	B012459_E17	E	17	3545.5	228.75	551.75	141.5	93	2290.75	207.25	32.5	0.621574
26	CHEMBL1235110	-	3	3	B012460	J04	B012460_J04	J	4	3770.5	214.5	574.75	203	88.5	2160.75	470	59	0.574823
26	CHEMBL1235110	+	1	3	B012458	C04	B012458_C04	C	4	3689.25	173	674	66.75	50.25	2147.75	193.5	384	0.254823
26	CHEMBL1235110	+	2	3	B012459	D17	B012459_D17	D	17	3332.75	155.25	717.25	87.25	67.5	1728.25	164.5	412.75	0.593689
26	CHEMBL1235110	+	3	3	B012460	L05	B012460_L05	L	5	3516.5	208.5	703.75	183.75	79.5	1675.75	300.5	364.75	0.581632
26	CHEMBL1235110	-	1	4	B012464	E19	B012464_E19	E	19	4582.5	325.25	493	214	144	2970	394.75	41.5	0.704797
26	CHEMBL1235110	-	2	4	B012465	N18	B012465_N18	N	18	4237	225.75	465.75	206.75	117.75	2838.25	337.25	45.5	0.672226
26	CHEMBL1235110	-	3	4	B012466	O07	B012466_O07	O	7	4360.5	247	449	229.5	130.5	2887	372	45.5	0.608267
26	CHEMBL1235110	+	1	4	B012464	O08	B012464_O08	O	8	4424.25	246	558.75	297.75	193	2502.75	307.75	318.25	0.390163
26	CHEMBL1235110	+	2	4	B012465	E04	B012465_E04	E	4	4047.75	158.75	613.75	238	116.5	2347	275.75	298	0.504716
26	CHEMBL1235110	+	3	4	B012466	K12	B012466_K12	K	12	3631	158.25	755.75	150	80.75	1959.5	181.5	345.25	0.589164
27	CHEMBL124660	-	1	1	B028262	B08	B028262_B08	B	8	4603.75	728.75	663.75	146.25	86	2261	593.25	124.75	0.606551
27	CHEMBL124660	-	2	1	B028263	D20	B028263_D20	D	20	3706.75	140.75	562.5	82.5	99.75	2246.5	436	138.75	0.56485
27	CHEMBL124660	-	3	1	B028264	E15	B028264_E15	E	15	3633	111	499.25	120.5	83	2450	283.75	85.5	0.531314
27	CHEMBL124660	+	1	1	B028262	B11	B028262_B11	B	11	2733	63.5	356.25	1417.75	353.5	7.25	168.5	366.25	0.720027
27	CHEMBL124660	+	2	1	B028263	F15	B028263_F15	F	15	2225.75	28.5	550.5	844.75	146.5	47.25	192.75	415.5	0.749107
27	CHEMBL124660	+	3	1	B028264	C16	B028264_C16	C	16	2909.25	60.5	518	1404.25	279.75	115	194.75	337	0.715882
27	CHEMBL124660	-	1	2	B012449	C15	B012449_C15	C	15	4725	359.25	311.75	121.5	85	3388	258.25	201.25	0.518735
27	CHEMBL124660	-	2	2	B012450	I17	B012450_I17	I	17	4454.75	300.25	360.25	139.25	83	3149	260.25	162.75	0.499895
27	CHEMBL124660	-	3	2	B012451	M09	B012451_M09	M	9	4584	301.75	328.5	146.75	93.75	3255	214.25	244	0.436239
27	CHEMBL124660	+	1	2	B012449	E08	B012449_E08	E	8	4971.25	239.75	313	557.25	280	3067.5	129.5	384.25	0.60903
27	CHEMBL124660	+	2	2	B012450	J13	B012450_J13	J	13	2703.5	99.75	323.5	1047.5	361.75	243.75	132.25	495	0.693374
27	CHEMBL124660	+	3	2	B012451	I16	B012451_I16	I	16	2618.5	79	321.5	919.25	372.25	208.75	161	556.75	0.67792
27	CHEMBL124660	-	1	3	B012458	O21	B012458_O21	O	21	4070	200	574.75	57.25	76	2560.25	380.25	221.5	0.497382
27	CHEMBL124660	-	2	3	B012459	L04	B012459_L04	L	4	3935.5	138.25	524.25	82.75	76	2526.5	347.5	240.25	0.374893
27	CHEMBL124660	-	3	3	B012460	N06	B012460_N06	N	6	3598.5	112.75	496.25	112	103.25	2395.75	277	101.5	0.381153
27	CHEMBL124660	+	1	3	B012458	E10	B012458_E10	E	10	3324.75	181	612.25	785.5	266	908.75	156.25	415	0.566316
27	CHEMBL124660	+	2	3	B012459	F11	B012459_F11	F	11	2503.25	69.75	669	691.25	189.75	300.75	157	425.75	0.502306
27	CHEMBL124660	+	3	3	B012460	O18	B012460_O18	O	18	2586.75	111	626.25	980.5	284	36.25	185.75	363	0.671139
27	CHEMBL124660	-	1	4	B012464	L12	B012464_L12	L	12	4280	136.75	482.25	138.25	112	3058.75	273	79	0.56513
27	CHEMBL124660	-	2	4	B012465	O11	B012465_O11	O	11	4587.25	128	403	158	98.5	3477.5	262.25	60	0.584199
27	CHEMBL124660	-	3	4	B012466	F20	B012466_F20	F	20	3880	230.5	602	119.5	95.75	2462	281.25	89	0.556428
27	CHEMBL124660	+	1	4	B012464	C04	B012464_C04	C	4	3018.5	54.25	452.75	1209.75	682.75	68.25	102.25	448.5	0.680603
27	CHEMBL124660	+	2	4	B012465	G14	B012465_G14	G	14	3492.5	101	530.5	844	311.75	1201.5	182.5	321.25	0.549703
27	CHEMBL124660	+	3	4	B012466	E14	B012466_E14	E	14	3053	89	602.25	901.75	291.25	581.5	179.5	407.75	0.628814
28	CHEMBL1358	-	1	1	B028262	I07	B028262_I07	I	7	3817.25	201.25	460.5	224	100.25	2454.75	240.25	136.25	0.802921
28	CHEMBL1358	-	2	1	B028263	H06	B028263_H06	H	6	3728.25	176.25	457	205.25	115.75	2331.25	296.75	146	0.808721
28	CHEMBL1358	-	3	1	B028264	O11	B028264_O11	O	11	4076.25	200.5	501.75	208.75	129	2348	550.5	137.75	0.778368
28	CHEMBL1358	+	1	1	B028262	I06	B028262_I06	I	6	4024.25	155.25	512.75	136.25	80	2255.75	233	651.25	0.413442
28	CHEMBL1358	+	2	1	B028263	K04	B028263_K04	K	4	4067.5	97	498.5	93.25	46	2360.25	231.75	740.75	0.426133
28	CHEMBL1358	+	3	1	B028264	F17	B028264_F17	F	17	4043.25	146.25	568.75	129.75	59.5	2177.75	269.5	691.75	0.494462
28	CHEMBL1358	-	1	2	B012449	J10	B012449_J10	J	10	4873.5	357	320.5	203.25	136	3418.75	275.25	162.75	0.619863
28	CHEMBL1358	-	2	2	B012450	F16	B012450_F16	F	16	4179	282.25	581.75	190.75	73.5	2477.25	495.75	77.75	0.617978
28	CHEMBL1358	-	3	2	B012451	N18	B012451_N18	N	18	4644.5	309.25	366	196.75	81.5	3248	302.75	140.25	0.569831
28	CHEMBL1358	+	1	2	B012449	F09	B012449_F09	F	9	5231.75	330.25	353.5	172.75	66.75	3471	244.75	592.75	0.516055
28	CHEMBL1358	+	2	2	B012450	D17	B012450_D17	D	17	5315	328.75	458.75	115.75	54	3429.5	266.75	661.5	0.610006
28	CHEMBL1358	+	3	2	B012451	O20	B012451_O20	O	20	5506.25	328.25	423	101.25	62.75	3652.25	297.25	641.5	0.555068
28	CHEMBL1358	-	1	3	B012458	E19	B012458_E19	E	19	3613.75	260.25	521.75	149	107.5	2194	247.75	133.5	0.750951
28	CHEMBL1358	-	2	3	B012459	M17	B012459_M17	M	17	3592	242.25	462.5	147.75	119.25	2299.75	209.25	111.25	0.768746
28	CHEMBL1358	-	3	3	B012460	M07	B012460_M07	M	7	3452	210.75	474.5	163.75	89	2132.5	251.25	130.25	0.724544
28	CHEMBL1358	+	1	3	B012458	H11	B012458_H11	H	11	3758.25	186.25	616.25	100.75	90.25	2010	166.25	588.5	0.394267
28	CHEMBL1358	+	2	3	B012459	E12	B012459_E12	E	12	3806	166	564.75	93.25	61.25	2195.75	106.5	618.5	0.404083
28	CHEMBL1358	+	3	3	B012460	J05	B012460_J05	J	5	3962.75	141.25	665.5	113.5	48	2128.75	253.25	612.5	0.406762
28	CHEMBL1358	-	1	4	B012464	O13	B012464_O13	O	13	4696.5	283.5	447.5	302.75	106	3070.75	395.75	90.25	0.829226
28	CHEMBL1358	-	2	4	B012465	D16	B012465_D16	D	16	3901.25	197.25	451.75	268	117.75	2562.75	211.25	92.5	0.823501
28	CHEMBL1358	-	3	4	B012466	J18	B012466_J18	J	18	3640.25	174.5	500.5	216.75	99.75	2297.5	238.5	112.75	0.739056
28	CHEMBL1358	+	1	4	B012464	B21	B012464_B21	B	21	4862.75	520.75	635	109.25	67	2503.75	260.75	766.25	0.579567
28	CHEMBL1358	+	2	4	B012465	D13	B012465_D13	D	13	4184	160.5	573.25	133.75	76.5	2510.75	161	568.25	0.469197
28	CHEMBL1358	+	3	4	B012466	C14	B012466_C14	C	14	4449.25	291.25	590.25	154	74	2538.5	193.25	608	0.482396
29	CHEMBL1399	-	1	1	B028262	M05	B028262_M05	M	5	3970.75	180.25	467.5	231	105.5	2505.5	368.25	112.75	0.825047
29	CHEMBL1399	-	2	1	B028263	L10	B028263_L10	L	10	3623.5	179.25	416	181.25	106.75	2340.75	280.5	119	0.825574
29	CHEMBL1399	-	3	1	B028264	K21	B028264_K21	K	21	3987.75	215.75	580.5	238	121.25	2280.25	438.5	113.5	0.821385
29	CHEMBL1399	+	1	1	B028262	J21	B028262_J21	J	21	4187.75	182.25	580.25	105.25	83.5	2271.25	302.5	662.75	0.576303
29	CHEMBL1399	+	2	1	B028263	H05	B028263_H05	H	5	4216.25	124.75	583.5	181.5	72.75	2303.25	266.5	684	0.484404
29	CHEMBL1399	+	3	1	B028264	K14	B028264_K14	K	14	4203.5	146.5	504.5	155.5	88.25	2423	265.25	620.5	0.491555
29	CHEMBL1399	-	1	2	B012449	F10	B012449_F10	F	10	4914.75	297.5	265.75	216.25	133.75	3648.75	242.5	110.25	0.686024
29	CHEMBL1399	-	2	2	B012450	J16	B012450_J16	J	16	4861	308.75	370	181.75	104.75	3499.75	255.5	140.5	0.671747
29	CHEMBL1399	-	3	2	B012451	N16	B012451_N16	N	16	4888.75	324.5	339.25	291.5	90.75	3403.25	323.75	115.75	0.714657
29	CHEMBL1399	+	1	2	B012449	G06	B012449_G06	G	6	4878.5	329.5	359.75	129.5	78.75	3242	241.75	497.25	0.521339
29	CHEMBL1399	+	2	2	B012450	O12	B012450_O12	O	12	5272.25	252	332	147	62.75	3599.25	212.75	666.5	0.54234
29	CHEMBL1399	+	3	2	B012451	B07	B012451_B07	B	7	5287.75	211.25	322.5	262.75	89	3738.25	232.5	431.5	0.54705
29	CHEMBL1399	-	1	3	B012458	E07	B012458_E07	E	7	3587.5	241.5	532.5	231.75	106.25	2165.5	203.25	106.75	0.786521
29	CHEMBL1399	-	2	3	B012459	B06	B012459_B06	B	6	3710.5	197	510.75	222.25	100.5	2414.25	157.25	108.5	0.759686
29	CHEMBL1399	-	3	3	B012460	G13	B012460_G13	G	13	3557	253.5	479.5	213	117.5	2191.5	185	117	0.786512
29	CHEMBL1399	+	1	3	B012458	N05	B012458_N05	N	5	4137.75	181.5	594.75	174.75	62	2207	250.5	667.25	0.380341
29	CHEMBL1399	+	2	3	B012459	C16	B012459_C16	C	16	3863.25	173.75	545.25	131.25	82.25	2201.25	155	574.5	0.482441
29	CHEMBL1399	+	3	3	B012460	I18	B012460_I18	I	18	4078.25	155.75	608.75	127.75	97	2223.25	230.5	635.25	0.483583
29	CHEMBL1399	-	1	4	B012464	L06	B012464_L06	L	6	2343.25	58.75	533	396	102	708	406.25	139.25	0.5919
29	CHEMBL1399	-	2	4	B012465	H12	B012465_H12	H	12	3994	181.5	419	276	157	2591.25	244.5	124.75	0.834473
29	CHEMBL1399	-	3	4	B012466	M17	B012466_M17	M	17	4048.75	187.25	463.5	292.75	113.75	2618.75	249.75	123	0.787919
29	CHEMBL1399	+	1	4	B012464	G12	B012464_G12	G	12	4540.75	167	524.5	208.25	105.75	2779.25	226	530	0.482165
29	CHEMBL1399	+	2	4	B012465	I14	B012465_I14	I	14	4272.5	153	522.75	182	96.5	2510.5	251.5	556.25	0.510149
29	CHEMBL1399	+	3	4	B012466	H05	B012466_H05	H	5	4475.5	129.75	540.5	298.75	84.75	2607.5	263.5	550.75	0.445482
30	CHEMBL1437	-	1	1	B028265	N08	B028265_N08	N	8	4039.75	247.75	543.75	132.25	107.25	2570.75	325.5	112.5	0.643818
30	CHEMBL1437	-	2	1	B028266	N06	B028266_N06	N	6	3808.25	198.75	540.5	108.5	92.25	2385.75	337.5	145	0.614805
30	CHEMBL1437	-	3	1	B028267	H08	B028267_H08	H	8	3865.75	243	563.5	107.5	90.5	2465.5	271.25	124.5	0.671854
30	CHEMBL1437	+	1	1	B028265	G10	B028265_G10	G	10	3478	186.25	562.25	91.5	67	2029.25	170	371.75	0.585695
30	CHEMBL1437	+	2	1	B028266	E20	B028266_E20	E	20	3478	211	587.75	119.25	99.5	1803.5	257	400	0.684703
30	CHEMBL1437	+	3	1	B028267	J09	B028267_J09	J	9	3296.5	112.75	538.5	91.5	53.75	1976.25	151.75	372	0.636955
30	CHEMBL1437	-	1	2	B012452	K13	B012452_K13	K	13	4696.75	333.5	327.75	167	98.5	3373.25	265.75	131	0.569899
30	CHEMBL1437	-	2	2	B012453	D12	B012453_D12	D	12	4868	342.75	328.5	173.25	104.25	3614	179.25	126	0.506803
30	CHEMBL1437	-	3	2	B012454	L14	B012454_L14	L	14	4096.25	451.5	296	94.5	106	2762.5	220	165.75	0.514967
30	CHEMBL1437	+	1	2	B012452	K06	B012452_K06	K	6	4430.75	185.25	303.75	207.5	81.5	3005.75	188	459	0.647521
30	CHEMBL1437	+	2	2	B012453	F13	B012453_F13	F	13	4713.5	239.25	296.75	176.25	86.75	3352.75	155.75	406	0.631805
30	CHEMBL1437	+	3	2	B012454	C18	B012454_C18	C	18	4251.75	275.5	413.5	211.75	96.25	2627	195	432.75	0.66198
30	CHEMBL1437	-	1	3	B012461	J04	B012461_J04	J	4	3741	223.75	647.25	121	70.25	2123.25	399.5	156	0.573638
30	CHEMBL1437	-	2	3	B012462	H14	B012462_H14	H	14	3746.5	364.75	648.5	80.5	99.75	2302.25	174.5	76.25	0.697725
30	CHEMBL1437	+	1	3	B012461	I08	B012461_I08	I	8	3479.5	175.75	534.5	78	62.75	2067.75	119	441.75	0.59925
30	CHEMBL1437	+	2	3	B012462	N09	B012462_N09	N	9	3737.5	202.25	772.25	62	52.5	2017.75	172.5	458.25	0.625205
30	CHEMBL1437	-	1	4	B012467	I13	B012467_I13	I	13	3930	231.25	553.5	143.25	89.25	2580	251.5	81.25	0.578731
30	CHEMBL1437	-	2	4	B012468	D18	B012468_D18	D	18	4103	371.5	656.25	114.25	81.5	2460	323.75	95.75	0.645589
30	CHEMBL1437	-	3	4	B012469	H16	B012469_H16	H	16	4097.25	270.5	542	157.75	114	2628.5	299.25	85.25	0.676699
30	CHEMBL1437	+	1	4	B012467	D17	B012467_D17	D	17	3957.25	176.5	581.25	114.75	55.5	2475.5	166.25	387.5	0.676958
30	CHEMBL1437	+	2	4	B012468	G16	B012468_G16	G	16	3843.5	179.75	606.25	101.5	52.75	2378	166	359.25	0.65431
30	CHEMBL1437	+	3	4	B012469	C14	B012469_C14	C	14	4302.75	301.75	614.25	130.75	55.25	2671.75	162.5	366.5	0.582133
31	CHEMBL1451	-	1	1	B028262	C19	B028262_C19	C	19	4400.75	703	486.5	274.25	114.25	2461.5	333.5	27.75	0.672954
31	CHEMBL1451	-	2	1	B028263	N18	B028263_N18	N	18	4443	282.75	365.25	246.25	87	3118.75	318.25	24.75	0.627431
31	CHEMBL1451	-	3	1	B028264	F16	B028264_F16	F	16	4348	214.25	372.75	370.75	74.75	3080.25	210	25.25	0.457415
31	CHEMBL1451	+	1	1	B028262	G10	B028262_G10	G	10	4788.25	201.25	459.25	232.25	93.25	3266	220	316.25	0.64412
31	CHEMBL1451	+	2	1	B028263	J11	B028263_J11	J	11	4727	227.75	468	217.75	76.5	3156.5	243.25	337.25	0.715116
31	CHEMBL1451	+	3	1	B028264	J17	B028264_J17	J	17	4548	181	470.5	170.25	85.75	3138.25	234.75	267.5	0.710277
31	CHEMBL1451	-	1	2	B012449	B18	B012449_B18	B	18	4751.25	1179.75	338.25	121.75	323.75	2495	244.75	48	0.542367
31	CHEMBL1451	-	2	2	B012450	E09	B012450_E09	E	9	4890.5	483.5	264.25	248	110.25	3544.25	200	40.25	0.594553
31	CHEMBL1451	-	3	2	B012451	L08	B012451_L08	L	8	4651	479.75	282.75	194.75	118.75	3299	235.25	40.75	0.541263
31	CHEMBL1451	+	1	2	B012449	K10	B012449_K10	K	10	4861.75	323.25	315.5	169.75	141.75	3505.5	205.75	200.25	0.626761
31	CHEMBL1451	+	2	2	B012450	B09	B012450_B09	B	9	5009.5	331	304.25	157.25	117.5	3637.25	249.25	213	0.641402
31	CHEMBL1451	+	3	2	B012451	G04	B012451_G04	G	4	5523.25	252.75	381.75	255.75	81	3882.25	364.5	305.25	0.606258
31	CHEMBL1451	-	1	3	B012458	L18	B012458_L18	L	18	3795.25	339.75	427	248	100	2479	192	9.5	0.422603
31	CHEMBL1451	-	2	3	B012459	B08	B012459_B08	B	8	4214	236.75	438.75	261.25	83	3085.75	98.5	10	0.532434
31	CHEMBL1451	-	3	3	B012460	K05	B012460_K05	K	5	4103.5	210.75	427.25	372.5	100.5	2754.5	222	16	0.379933
31	CHEMBL1451	+	1	3	B012458	J13	B012458_J13	J	13	4434.75	209.75	504.5	167.75	96.25	2984	162.5	310	0.623518
31	CHEMBL1451	+	2	3	B012459	H21	B012459_H21	H	21	4480	202.75	540	139.25	90.75	2779	324.5	403.75	0.725166
31	CHEMBL1451	+	3	3	B012460	N09	B012460_N09	N	9	4227.25	189	418.5	292	115	2833.75	191.25	187.75	0.639897
31	CHEMBL1451	-	1	4	B012464	M17	B012464_M17	M	17	4721.25	363.75	395.5	320.5	104.5	3248	274	15	0.509112
31	CHEMBL1451	-	2	4	B012465	D04	B012465_D04	D	4	4137.75	122.25	421.75	529.5	115.75	2608.75	249.5	90.25	0.588772
31	CHEMBL1451	-	3	4	B012466	G13	B012466_G13	G	13	4390.5	192	430	386.5	79.25	3138.75	148.75	15.25	0.582239
31	CHEMBL1451	+	1	4	B012464	E06	B012464_E06	E	6	4735.75	117	433.5	268	74	3361.25	198.25	283.75	0.649249
31	CHEMBL1451	+	2	4	B012465	N17	B012465_N17	N	17	5026.5	295.5	449	212.25	87	3540.5	233	209.25	0.672574
31	CHEMBL1451	+	3	4	B012466	I08	B012466_I08	I	8	5048.75	154.25	440.5	243.5	72.5	3670	164.75	303.25	0.684077
32	CHEMBL148342	-	1	1	B028265	H14	B028265_H14	H	14	3751.5	253.75	537	49	76	2405.75	276.75	153.25	0.688106
32	CHEMBL148342	-	2	1	B028266	M13	B028266_M13	M	13	3795.25	292	565.75	55.75	72.75	2291.25	343.25	174.5	0.568854
32	CHEMBL148342	-	3	1	B028267	H14	B028267_H14	H	14	3469.25	263.5	554.75	39.5	58.75	2177.75	222.5	152.5	0.623801
32	CHEMBL148342	+	1	1	B028265	N09	B028265_N09	N	9	2402	47.25	515.75	964	202.5	84.5	148.25	439.75	0.690754
32	CHEMBL148342	+	2	1	B028266	H19	B028266_H19	H	19	2369.25	79.75	611	341.75	87.75	376.75	180.5	691.75	0.560521
32	CHEMBL148342	+	3	1	B028267	G10	B028267_G10	G	10	2219.25	37.25	599.5	617.75	202.25	141.25	120.25	501	0.628455
32	CHEMBL148342	-	1	2	B012452	B12	B012452_B12	B	12	4563	317.5	322.75	86.25	70.75	3373.5	158	234.25	0.570789
32	CHEMBL148342	-	2	2	B012453	F18	B012453_F18	F	18	4669.25	428.5	410	105.25	97.75	3069	348.75	210	0.522732
32	CHEMBL148342	-	3	2	B012454	E05	B012454_E05	E	5	4686.5	229	327.5	168.25	73.25	3373.75	301	213.75	0.441615
32	CHEMBL148342	+	1	2	B012452	H13	B012452_H13	H	13	3024.5	90.75	299	1281.25	340.75	401.25	142	469.5	0.656998
32	CHEMBL148342	+	2	2	B012453	D07	B012453_D07	D	7	3231.75	27	314.25	1210.75	394.75	690.5	112	482.5	0.674176
32	CHEMBL148342	+	3	2	B012454	H05	B012454_H05	H	5	3330.25	70	285.75	790.5	324.5	1126	127.75	605.75	0.608207
32	CHEMBL148342	-	1	3	B012461	C07	B012461_C07	C	7	3684.25	321.25	604	67.75	75.75	2321.75	191.25	102.5	0.46772
32	CHEMBL148342	-	2	3	B012462	F14	B012462_F14	F	14	3517.25	320.5	574	45.25	69.75	2190.25	169.5	148	0.547397
32	CHEMBL148342	+	1	3	B012461	E16	B012461_E16	E	16	2204.75	41.25	745.75	524.75	180.75	133.75	144.5	434	0.712903
32	CHEMBL148342	+	2	3	B012462	I16	B012462_I16	I	16	2756.5	223.75	579.75	540.75	235	499.5	126	551.75	0.470736
32	CHEMBL148342	-	1	4	B012467	M07	B012467_M07	M	7	3846	240	482	87.75	75	2581.25	247	133	0.485215
32	CHEMBL148342	-	2	4	B012468	M09	B012468_M09	M	9	4079.25	357.25	530.5	100.75	93	2571.25	303.5	123	0.498857
32	CHEMBL148342	-	3	4	B012469	D06	B012469_D06	D	6	4033	245.25	468.75	73	71.75	2747.5	255.25	171.5	0.575604
32	CHEMBL148342	+	1	4	B012467	H17	B012467_H17	H	17	3884	152.5	589.5	110.5	59.5	2201.25	178	592.75	0.464964
32	CHEMBL148342	+	2	4	B012468	J15	B012468_J15	J	15	2861.25	48.75	551.25	1263.75	249.75	293.75	148	306	0.709685
32	CHEMBL148342	+	3	4	B012469	O18	B012469_O18	O	18	3190.25	98.75	511.25	1446.25	386.5	201.25	204.75	341.5	0.664836
33	CHEMBL1490019	-	1	1	B028262	C07	B028262_C07	C	7	4170	276.25	548.5	93.75	91.25	2605	407.75	147.5	0.611757
33	CHEMBL1490019	-	2	1	B028263	D08	B028263_D08	D	8	3951.25	268	521	82.25	81	2529	302	168	0.58793
33	CHEMBL1490019	-	3	1	B028264	E11	B028264_E11	E	11	3867	276.25	539.25	73	68	2446.75	330.75	133	0.61988
33	CHEMBL1490019	+	1	1	B028262	O06	B028262_O06	O	6	2730	82	446.25	1202.5	412.5	72.5	128.25	386	0.630967
33	CHEMBL1490019	+	2	1	B028263	B21	B028263_B21	B	21	2933.75	111	323.5	1648	243	5.75	226.75	375.75	0.726975
33	CHEMBL1490019	+	3	1	B028264	N15	B028264_N15	N	15	2801	74.25	426.75	1377.75	331.5	78.25	164	348.5	0.695023
33	CHEMBL1490019	-	1	2	B012449	E17	B012449_E17	E	17	4855	451.75	425.75	106	95.25	3273.75	288.75	213.75	0.510434
33	CHEMBL1490019	-	2	2	B012450	B18	B012450_B18	B	18	4957.5	421.5	361.75	106	74.25	3398.75	386.5	208.75	0.545154
33	CHEMBL1490019	-	3	2	B012451	L20	B012451_L20	L	20	4714.5	359	439.25	92.5	88.5	3115.25	390.5	229.5	0.502922
33	CHEMBL1490019	+	1	2	B012449	F11	B012449_F11	F	11	4599	261	387.25	501.25	172	2683.25	192.75	401.5	0.578207
33	CHEMBL1490019	+	2	2	B012450	L13	B012450_L13	L	13	2984	90.5	235.5	1333.75	602	218.5	99.25	404.5	0.682799
33	CHEMBL1490019	+	3	2	B012451	C14	B012451_C14	C	14	2723.5	63.25	337.5	930.75	270.25	453	158.75	510	0.703172
33	CHEMBL1490019	-	1	3	B012458	L06	B012458_L06	L	6	3470	255.25	563.25	61.5	76.75	2127.5	238	147.75	0.51531
33	CHEMBL1490019	-	2	3	B012459	L10	B012459_L10	L	10	3611	370.5	607.25	57.75	73	2145.25	194	163.25	0.471852
33	CHEMBL1490019	-	3	3	B012460	I11	B012460_I11	I	11	3603.75	284.75	495	98	97	2344.5	170.75	113.75	0.587127
33	CHEMBL1490019	+	1	3	B012458	B05	B012458_B05	B	5	2419.5	58	674.25	763	214.75	102	142.25	465.25	0.657032
33	CHEMBL1490019	+	2	3	B012459	M20	B012459_M20	M	20	2361.5	85.75	725.25	564.75	124.75	149.75	247.5	463.75	0.697024
33	CHEMBL1490019	+	3	3	B012460	D05	B012460_D05	D	5	3161.25	58	623.75	1074.5	304.25	562.25	146.75	391.75	0.61801
33	CHEMBL1490019	-	1	4	B012464	K07	B012464_K07	K	7	4644.75	341.75	544.75	95.75	108	3042.75	357.75	154	0.628342
33	CHEMBL1490019	-	2	4	B012465	G05	B012465_G05	G	5	4189	243.75	546.5	109.5	82.25	2703.5	337.5	166	0.54848
33	CHEMBL1490019	-	3	4	B012466	I21	B012466_I21	I	21	4087	269.5	593.5	64.5	105.25	2431.75	450.75	171.75	0.586522
33	CHEMBL1490019	+	1	4	B012464	E16	B012464_E16	E	16	3812.25	206.25	556	563	382	1593	175.25	336.75	0.618673
33	CHEMBL1490019	+	2	4	B012465	D11	B012465_D11	D	11	3043	37	636.5	1357	321.5	229.5	132.25	329.25	0.702565
33	CHEMBL1490019	+	3	4	B012466	F19	B012466_F19	F	19	3190.25	91.25	500	1515.25	386	245.5	158.75	293.5	0.752692
34	CHEMBL1566489	-	1	1	B028262	I13	B028262_I13	I	13	4021.25	283.25	568.5	65.25	93.25	2550.75	316.25	144	0.657871
34	CHEMBL1566489	-	2	1	B028263	O07	B028263_O07	O	7	4347	247	530.25	77.25	118.5	2662.5	500.5	211	0.602524
34	CHEMBL1566489	-	3	1	B028264	C07	B028264_C07	C	7	3995.75	271	577.25	101.5	77.75	2451.25	338.25	178.75	0.657351
34	CHEMBL1566489	+	1	1	B028262	H05	B028262_H05	H	5	2286.5	23.25	610	767.75	155.75	87.5	153.5	488.75	0.605772
34	CHEMBL1566489	+	2	1	B028263	F11	B028263_F11	F	11	2554	72.25	665.25	847.75	191.5	175	180.5	421.75	0.640522
34	CHEMBL1566489	+	3	1	B028264	B11	B028264_B11	B	11	2695.75	48.25	342.75	1426.25	267	7.25	140	464.25	0.68335
34	CHEMBL1566489	-	1	2	B012449	L20	B012449_L20	L	20	4689	379.25	489.5	99.5	73.25	2968.5	389.5	289.5	0.500148
34	CHEMBL1566489	-	2	2	B012450	B10	B012450_B10	B	10	5133	280.75	381.75	190.5	92.25	3731.25	304.75	151.75	0.488343
34	CHEMBL1566489	-	3	2	B012451	C13	B012451_C13	C	13	4790.5	310.75	344.75	202	98.75	3516.25	202.5	115.5	0.521609
34	CHEMBL1566489	+	1	2	B012449	D05	B012449_D05	D	5	3338.5	147.25	341.25	1415.5	615.5	225.25	125	468.75	0.614948
34	CHEMBL1566489	+	2	2	B012450	K06	B012450_K06	K	6	2811	50.75	330.5	981.5	536.5	286.25	108.25	517.25	0.616396
34	CHEMBL1566489	+	3	2	B012451	F13	B012451_F13	F	13	2455.75	89.75	331	652.75	274.5	372.5	196.25	539	0.678258
34	CHEMBL1566489	-	1	3	B012458	B12	B012458_B12	B	12	4180.25	313	583	74	82.25	2848	174.25	105.75	0.600452
34	CHEMBL1566489	-	2	3	B012459	J16	B012459_J16	J	16	3389	347.25	629.5	42	88.5	1935	204	142.75	0.465288
34	CHEMBL1566489	-	3	3	B012460	G21	B012460_G21	G	21	3755.25	300	647.5	42.75	89	1994.5	468	213.5	0.53629
34	CHEMBL1566489	+	1	3	B012458	I06	B012458_I06	I	6	3131.75	105	566.5	401.75	176	1271.5	166	445	0.358003
34	CHEMBL1566489	+	2	3	B012459	F09	B012459_F09	F	9	3580.5	153	569	71.75	38.75	1828.5	80.75	838.75	0.40023
34	CHEMBL1566489	+	3	3	B012460	E18	B012460_E18	E	18	2029.75	39.5	691.25	448.5	143.25	109.5	145.75	452	0.811938
34	CHEMBL1566489	-	1	4	B012464	D20	B012464_D20	D	20	4479.25	364	560.5	67.25	115	2865.25	355	152.25	0.616321
34	CHEMBL1566489	-	2	4	B012465	F14	B012465_F14	F	14	4156	272.5	550	82	89.75	2808.25	240	113.5	0.571526
34	CHEMBL1566489	-	3	4	B012466	D08	B012466_D08	D	8	3419.5	197	468.5	186.5	79.25	2170.25	204.75	113.25	0.611473
34	CHEMBL1566489	+	1	4	B012464	J19	B012464_J19	J	19	3708.5	187.5	565.25	1234.5	444.75	719.25	224.75	332.5	0.641129
34	CHEMBL1566489	+	2	4	B012465	K10	B012465_K10	K	10	3399	65	540.25	1132.5	454.5	801	125.25	280.5	0.608716
34	CHEMBL1566489	+	3	4	B012466	H15	B012466_H15	H	15	3015.75	67.75	557	1356.25	329.75	242.75	152.75	309.5	0.744716
35	CHEMBL158784	-	1	1	B028262	J12	B028262_J12	J	12	3647	289	450	60.5	116.25	2350.5	234	146.75	0.669597
35	CHEMBL158784	-	2	1	B028263	N20	B028263_N20	N	20	3800.25	227	555.75	53	90.5	2284	368.5	221.5	0.557454
35	CHEMBL158784	-	3	1	B028264	O21	B028264_O21	O	21	4246.5	346.5	626.75	103.5	83.5	2333.5	559	193.75	0.698798
35	CHEMBL158784	+	1	1	B028262	C18	B028262_C18	C	18	2557.75	102.75	473.5	1011.75	293	18.25	192.75	465.75	0.690968
35	CHEMBL158784	+	2	1	B028263	L19	B028263_L19	L	19	2505.25	78	493.5	1137	200.75	61.5	172.25	362.25	0.722745
35	CHEMBL158784	+	3	1	B028264	F07	B028264_F07	F	7	2358.75	38.5	554.25	887.75	283	74.75	106.75	413.75	0.693249
35	CHEMBL158784	-	1	2	B012449	K21	B012449_K21	K	21	4651.75	385.25	554	68.25	68.25	2803.25	443.25	329.5	0.499443
35	CHEMBL158784	-	2	2	B012450	L20	B012450_L20	L	20	4794.25	463.5	494.25	107.5	92.25	3010.25	435.25	191.25	0.54258
35	CHEMBL158784	-	3	2	B012451	C19	B012451_C19	C	19	4764.75	389.5	383	127.5	90	3285	303.5	186.25	0.523578
35	CHEMBL158784	+	1	2	B012449	C18	B012449_C18	C	18	3324.75	183	308.5	1459.25	463.75	370.5	185.75	354	0.728921
35	CHEMBL158784	+	2	2	B012450	C12	B012450_C12	C	12	2535.75	41	340	944.5	398.5	191	129.5	491.25	0.688347
35	CHEMBL158784	+	3	2	B012451	F15	B012451_F15	F	15	2697.75	124.25	341.75	906.75	318	296	163	548	0.655949
35	CHEMBL158784	-	1	3	B012458	K11	B012458_K11	K	11	3475	270	616.75	59.25	81.25	2158.5	177.75	111.5	0.495054
35	CHEMBL158784	-	2	3	B012459	C17	B012459_C17	C	17	3767	313	598.5	48	99.25	2348.5	202.25	157.5	0.577958
35	CHEMBL158784	-	3	3	B012460	F04	B012460_F04	F	4	3888.75	273	605.75	91.25	76.75	2268	419.25	154.75	0.357974
35	CHEMBL158784	+	1	3	B012458	H13	B012458_H13	H	13	2870	203	593.5	705.5	207.5	562.5	163.5	434.5	0.525818
35	CHEMBL158784	+	2	3	B012459	G08	B012459_G08	G	8	2411.75	26.5	595	746.25	281.75	180.5	97.75	484	0.605015
35	CHEMBL158784	+	3	3	B012460	C20	B012460_C20	C	20	2002.75	44.75	790.75	356.75	86.25	52.25	202.75	469.25	0.76411
35	CHEMBL158784	-	1	4	B012464	G15	B012464_G15	G	15	4139.75	277.5	520.5	78.5	107.5	2748.75	294.5	112.5	0.629299
35	CHEMBL158784	-	2	4	B012465	H10	B012465_H10	H	10	4029.25	230.5	537.75	74.25	77	2709.5	254.25	146	0.543905
35	CHEMBL158784	-	3	4	B012466	D18	B012466_D18	D	18	3981	261.75	583.75	74.5	74.25	2592.25	248.75	145.75	0.580222
35	CHEMBL158784	+	1	4	B012464	N11	B012464_N11	N	11	4082.25	240.75	559.25	285.5	149.25	2153	228.5	466	0.469944
35	CHEMBL158784	+	2	4	B012465	D07	B012465_D07	D	7	3288.75	62.25	522.25	1437.25	555.25	273	129.25	309.5	0.730679
35	CHEMBL158784	+	3	4	B012466	O20	B012466_O20	O	20	3231	88.5	518.75	1539.75	438.75	76.75	202	366.5	0.744691
36	CHEMBL158897	-	1	1	B028262	L06	B028262_L06	L	6	4069.5	259.75	562.5	84.25	110	2570.5	359.25	123.25	0.693116
36	CHEMBL158897	-	2	1	B028263	H12	B028263_H12	H	12	4031.75	273.75	534.5	80.5	95	2626	300.25	121.75	0.632233
36	CHEMBL158897	-	3	1	B028264	M19	B028264_M19	M	19	3982.5	277	683	60.25	87	2227.25	459.5	188.5	0.625342
36	CHEMBL158897	+	1	1	B028262	M10	B028262_M10	M	10	2154	37.25	609.25	479.5	102.5	155.5	205.25	564.75	0.576351
36	CHEMBL158897	+	2	1	B028263	D15	B028263_D15	D	15	2303	56.5	460	926.5	201.25	43.5	155	460.25	0.740991
36	CHEMBL158897	+	3	1	B028264	I04	B028264_I04	I	4	2629.5	36	550.25	1050.5	284.5	121.75	144.25	442.25	0.619157
36	CHEMBL158897	-	1	2	B012449	G19	B012449_G19	G	19	4938.5	668.75	608.5	110.75	113	2783.75	469.5	184.25	0.480156
36	CHEMBL158897	-	2	2	B012450	D20	B012450_D20	D	20	4701.25	378.75	505.75	99.25	83.75	2996.25	365.25	272.25	0.49784
36	CHEMBL158897	-	3	2	B012451	B08	B012451_B08	B	8	5033.75	274.75	327.25	119	68.25	3767.75	261.75	215	0.472711
36	CHEMBL158897	+	1	2	B012449	G08	B012449_G08	G	8	4181	186.5	306.75	670.5	341.5	2119.25	145	411.5	0.678223
36	CHEMBL158897	+	2	2	B012450	C10	B012450_C10	C	10	3399.5	89	377	969.25	394.75	989.25	128	452.25	0.669327
36	CHEMBL158897	+	3	2	B012451	O06	B012451_O06	O	6	2934	25.25	268.75	1330.75	370.25	422.25	138	378.75	0.667825
36	CHEMBL158897	-	1	3	B012458	F06	B012458_F06	F	6	3742.5	277.25	575.5	44.75	70.5	2327.75	236	210.75	0.441009
36	CHEMBL158897	-	2	3	B012459	G15	B012459_G15	G	15	3538.75	291	627.75	50.25	82.5	2149.75	187.5	150	0.56067
36	CHEMBL158897	-	3	3	B012460	D18	B012460_D18	D	18	3225.5	269.25	668	52	62.5	1810.5	225.25	138	0.481162
36	CHEMBL158897	+	1	3	B012458	D13	B012458_D13	D	13	2654.5	107	631.5	621.75	171.5	346.75	153.5	622.5	0.577311
36	CHEMBL158897	+	2	3	B012459	D05	B012459_D05	D	5	2508.75	31.25	734.25	699.25	161	266	124.25	492.75	0.657867
36	CHEMBL158897	+	3	3	B012460	K12	B012460_K12	K	12	2639	69.25	652.75	655	154.75	492.75	159.5	455	0.540156
36	CHEMBL158897	-	1	4	B012464	K05	B012464_K05	K	5	4790.75	345	556.5	103.75	155.5	3041.5	421.25	167.25	0.68779
36	CHEMBL158897	-	2	4	B012465	B06	B012465_B06	B	6	4768	244.25	764.75	68.5	61.75	3188.25	282	158.5	0.643908
36	CHEMBL158897	-	3	4	B012466	C09	B012466_C09	C	9	3978.75	346.75	546.75	89.75	79.75	2554.5	248.25	113	0.508838
36	CHEMBL158897	+	1	4	B012464	H19	B012464_H19	H	19	3468	232.25	578.75	617.75	261.75	1117.25	242	418.25	0.533443
36	CHEMBL158897	+	2	4	B012465	E18	B012465_E18	E	18	3333	61	574	1337.5	390.75	466.5	163	340.25	0.67836
36	CHEMBL158897	+	3	4	B012466	E08	B012466_E08	E	8	3366.5	58	552	1237.75	464.5	556.5	138.75	359	0.683699
37	CHEMBL1609104	-	1	1	B028265	E13	B028265_E13	E	13	3827.75	295.25	558.25	91.5	100.25	2359	284.5	139	0.607356
37	CHEMBL1609104	-	2	1	B028266	M15	B028266_M15	M	15	3709	266.5	568.75	56.25	97.75	2258.5	320	141.25	0.53107
37	CHEMBL1609104	-	3	1	B028267	G15	B028267_G15	G	15	3651	266.75	586.75	70	65.5	2279.5	240.25	142.25	0.580521
37	CHEMBL1609104	+	1	1	B028265	G04	B028265_G04	G	4	2534.75	60.25	621.75	756.5	286.25	268.5	142	399.5	0.619853
37	CHEMBL1609104	+	2	1	B028266	B11	B028266_B11	B	11	2957.5	27	322.75	1700.75	379.25	30	126.75	371	0.711435
37	CHEMBL1609104	+	3	1	B028267	H17	B028267_H17	H	17	2213.25	35.5	516.75	893.25	180.5	51	149.75	386.5	0.766835
37	CHEMBL1609104	-	1	2	B012452	C17	B012452_C17	C	17	4908	345.25	348.25	150.75	97	3566	228.25	172.5	0.535545
37	CHEMBL1609104	-	2	2	B012453	D04	B012453_D04	D	4	4892.5	402.25	401.75	100.75	66.25	3238	372.5	311	0.354516
37	CHEMBL1609104	-	3	2	B012454	D18	B012454_D18	D	18	4513.75	407.75	351.25	92.75	87	3050.75	282	242.25	0.491698
37	CHEMBL1609104	+	1	2	B012452	B11	B012452_B11	B	11	2329	58.75	252.75	1021.75	360.25	51	153.5	431	0.677923
37	CHEMBL1609104	+	2	2	B012453	J19	B012453_J19	J	19	3337.75	140	320.25	665.5	204.75	1261.5	203.75	542	0.658942
37	CHEMBL1609104	+	3	2	B012454	K14	B012454_K14	K	14	2747.5	122.25	335.25	603	209.5	791.25	184.5	501.75	0.675142
37	CHEMBL1609104	-	1	3	B012461	I13	B012461_I13	I	13	3244.5	313	616	57	73.75	1926.5	140.5	117.75	0.458181
37	CHEMBL1609104	-	2	3	B012462	F12	B012462_F12	F	12	3742.5	357.75	605.75	58.25	85	2323.75	175.5	136.5	0.514938
37	CHEMBL1609104	+	1	3	B012461	F13	B012461_F13	F	13	2726.5	89.75	665.25	725	249.25	434.75	122.75	439.75	0.573914
37	CHEMBL1609104	+	2	3	B012462	D15	B012462_D15	D	15	2612.25	157.5	714.25	615.25	142.5	348.25	198.75	435.75	0.72104
37	CHEMBL1609104	-	1	4	B012467	N14	B012467_N14	N	14	4036	278.5	472	97.75	111.75	2697	274.5	104.5	0.563092
37	CHEMBL1609104	-	2	4	B012468	G21	B012468_G21	G	21	4106.25	285	585.75	66.5	108.25	2360.5	487.75	212.5	0.601491
37	CHEMBL1609104	-	3	4	B012469	H20	B012469_H20	H	20	4031.5	283.5	573	74.5	103.25	2488	372.25	137	0.629811
37	CHEMBL1609104	+	1	4	B012467	M04	B012467_M04	M	4	3392	43.75	525	1122.5	405.75	684.75	200.25	410	0.560669
37	CHEMBL1609104	+	2	4	B012468	J09	B012468_J09	J	9	3044	33.75	565.25	1235.25	306	424.75	130	349	0.583692
37	CHEMBL1609104	+	3	4	B012469	D09	B012469_D09	D	9	3079	40	573.75	1187.25	427.75	350.25	115	385	0.70301
38	CHEMBL1645408	-	1	1	B028265	E05	B028265_E05	E	5	4102	266	555.5	115.75	71.75	2608	331.5	153.5	0.544496
38	CHEMBL1645408	-	2	1	B028266	H18	B028266_H18	H	18	3849	225.75	573	49.5	73	2489.75	247.25	190.75	0.581084
38	CHEMBL1645408	-	3	1	B028267	N10	B028267_N10	N	10	3726.25	239.75	441.5	66.5	77.25	2509.5	251	140.75	0.688966
38	CHEMBL1645408	+	1	1	B028265	B13	B028265_B13	B	13	2861	69.75	325.75	1559	309	25.75	156	415.75	0.680451
38	CHEMBL1645408	+	2	1	B028266	D07	B028266_D07	D	7	3911.5	120	533.75	70.25	45	2144.5	162.75	835.25	0.409114
38	CHEMBL1645408	+	3	1	B028267	H11	B028267_H11	H	11	2128.75	30.5	590.75	737.5	145.75	84.75	139.5	400	0.715248
38	CHEMBL1645408	-	1	2	B012452	B04	B012452_B04	B	4	4816.25	291.5	231.75	55.5	44.25	3281.25	313	599	0.495289
38	CHEMBL1645408	-	2	2	B012453	M07	B012453_M07	M	7	4799.25	359.75	338	150.75	107.5	3342.25	313.75	187.25	0.422856
38	CHEMBL1645408	-	3	2	B012454	K07	B012454_K07	K	7	4286	327.75	341.25	97.75	74.5	3001.75	196.75	246.25	0.412951
38	CHEMBL1645408	+	1	2	B012452	B15	B012452_B15	B	15	2588.25	71.25	264.75	1105	429	144.25	146.25	427.75	0.69126
38	CHEMBL1645408	+	2	2	B012453	I12	B012453_I12	I	12	2900.5	65.25	309	1111.75	452.5	307	102.5	552.5	0.644333
38	CHEMBL1645408	+	3	2	B012454	N07	B012454_N07	N	7	2874	54.5	399	756.75	395.25	709	126.25	433.25	0.693035
38	CHEMBL1645408	-	1	3	B012461	O19	B012461_O19	O	19	3518.75	283.75	630.75	50.5	87	2020.75	281.25	164.75	0.542268
38	CHEMBL1645408	-	2	3	B012462	O05	B012462_O05	O	5	3857.5	251.75	512.5	79	84.75	2451.75	313.5	164.25	0.491425
38	CHEMBL1645408	+	1	3	B012461	D21	B012461_D21	D	21	2617.25	105.5	599	620.75	323.5	102	169.25	697.25	0.652592
38	CHEMBL1645408	+	2	3	B012462	N07	B012462_N07	N	7	2312.5	34.25	534.75	965	218	97	111.5	352	0.680957
38	CHEMBL1645408	-	1	4	B012467	I07	B012467_I07	I	7	3712.25	217.75	519.25	114.25	68.75	2414.5	238.25	139.5	0.463322
38	CHEMBL1645408	-	2	4	B012468	N18	B012468_N18	N	18	4070.25	328.25	561.5	74.75	89.5	2590	284.25	142	0.607836
38	CHEMBL1645408	-	3	4	B012469	B20	B012469_B20	B	20	4470.75	390.25	589.25	78	76.5	2912.25	298.25	126.25	0.670246
38	CHEMBL1645408	+	1	4	B012467	O20	B012467_O20	O	20	3275	141.5	447.75	1543.5	442.25	219.25	202.25	278.5	0.746205
38	CHEMBL1645408	+	2	4	B012468	F13	B012468_F13	F	13	2693.75	38.25	541.5	1013	279.75	222.75	124.75	473.75	0.604752
38	CHEMBL1645408	+	3	4	B012469	N15	B012469_N15	N	15	3071	51.5	501.5	1453.75	418.5	161.5	138.5	345.75	0.659684
39	CHEMBL1755	-	1	1	B028262	O09	B028262_O09	O	9	4515.5	469.75	530.75	57.75	147	2662.5	463.5	184.25	0.585336
39	CHEMBL1755	-	2	1	B028263	H20	B028263_H20	H	20	3777.5	248.25	619.75	50	89.5	2225.5	372	172.5	0.652086
39	CHEMBL1755	-	3	1	B028264	I11	B028264_I11	I	11	3951.75	306.25	541.75	80.75	101.25	2445.75	347.25	128.75	0.598664
39	CHEMBL1755	+	1	1	B028262	H07	B028262_H07	H	7	2624.25	43.25	720.25	937.75	192.5	130.25	143.25	457	0.625964
39	CHEMBL1755	+	2	1	B028263	L05	B028263_L05	L	5	2644.25	34	452	1313.5	254	82.5	138.25	370	0.694713
39	CHEMBL1755	+	3	1	B028264	M06	B028264_M06	M	6	2955	101	646	985.5	283	363.25	161.5	414.75	0.513433
39	CHEMBL1755	-	1	2	B012449	H18	B012449_H18	H	18	4730	446	390.5	84.5	83.25	3194.5	286	245.25	0.509157
39	CHEMBL1755	-	2	2	B012450	C19	B012450_C19	C	19	4936	455.25	469	168	108.25	3216	360.5	159	0.562485
39	CHEMBL1755	-	3	2	B012451	G17	B012451_G17	G	17	4583.25	356.25	350.5	116.5	106.75	3177.75	294.5	181	0.504585
39	CHEMBL1755	+	1	2	B012449	J11	B012449_J11	J	11	3242.5	199.5	315.25	1104.75	376.25	614	163.5	469.25	0.634286
39	CHEMBL1755	+	2	2	B012450	I20	B012450_I20	I	20	2430	99.5	316.25	774.5	317.25	60.75	203.25	658.5	0.687589
39	CHEMBL1755	+	3	2	B012451	D07	B012451_D07	D	7	2981.25	44.75	294.5	1181.5	506	375.25	119.25	460	0.631164
39	CHEMBL1755	-	1	3	B012458	G11	B012458_G11	G	11	3698.25	318.25	592.75	56.25	94.25	2311.75	207	118	0.564666
39	CHEMBL1755	-	2	3	B012459	D20	B012459_D20	D	20	3712.25	288.25	676.25	45.25	78.25	2132.5	305	186.75	0.541008
39	CHEMBL1755	-	3	3	B012460	F18	B012460_F18	F	18	3445.75	279.25	622.75	34.5	77	2059.5	231.5	141.25	0.515188
39	CHEMBL1755	+	1	3	B012458	D07	B012458_D07	D	7	3191.75	298.25	638.25	511.5	228.25	884.25	201.5	429.75	0.473296
39	CHEMBL1755	+	2	3	B012459	B17	B012459_B17	B	17	2274.25	71.25	766.5	378	98.5	111	230.25	618.75	0.653444
39	CHEMBL1755	+	3	3	B012460	J15	B012460_J15	J	15	2440	118.5	713.75	580.25	153.5	241.75	184.75	447.5	0.587663
39	CHEMBL1755	-	1	4	B012464	B16	B012464_B16	B	16	4615.25	434.25	537.25	106.5	97	3099.5	247	93.75	0.657403
39	CHEMBL1755	-	2	4	B012465	H08	B012465_H08	H	8	3950.75	230.25	528	87.5	95	2567	246.25	196.75	0.471465
39	CHEMBL1755	-	3	4	B012466	B04	B012466_B04	B	4	4899.25	1097	661.5	60.25	75.5	2382.75	424.5	197.75	0.714308
39	CHEMBL1755	+	1	4	B012464	L15	B012464_L15	L	15	3044.75	65.5	492.25	1405.25	349.75	233	171	328	0.731564
39	CHEMBL1755	+	2	4	B012465	H21	B012465_H21	H	21	3352	162.25	613.5	870.5	190.25	783.75	344	387.75	0.623593
39	CHEMBL1755	+	3	4	B012466	D05	B012466_D05	D	5	2924.75	38	480.75	1340.25	441.75	139.75	128.25	356	0.726094
40	CHEMBL1834657	-	1	1	B028265	D06	B028265_D06	D	6	3979.25	145.75	430	58	57.25	2790	208.25	290	0.581029
40	CHEMBL1834657	-	2	1	B028266	L12	B028266_L12	L	12	4008.5	199.25	492	78.5	86.75	2841.75	196.5	113.75	0.611849
40	CHEMBL1834657	-	3	1	B028267	M17	B028267_M17	M	17	2471	193.5	564.25	46.75	59.5	1128.25	295.75	183	0.535276
40	CHEMBL1834657	+	1	1	B028265	K08	B028265_K08	K	8	1952.75	22.5	495.5	580	130.5	61.5	161.25	501.5	0.676832
40	CHEMBL1834657	+	2	1	B028266	M12	B028266_M12	M	12	2059.75	29.25	534.5	544.25	171.5	101.75	177.75	500.75	0.599774
40	CHEMBL1834657	+	3	1	B028267	N11	B028267_N11	N	11	2043	40.25	399	854.25	146.25	51.25	158	394	0.774012
40	CHEMBL1834657	-	1	2	B012452	O05	B012452_O05	O	5	5006.25	265.5	306.25	109	49.25	3496.25	373.5	406.5	0.35896
40	CHEMBL1834657	-	2	2	B012453	I09	B012453_I09	I	9	4677.5	443	319	137.75	92.75	3271.25	228.25	185.5	0.412203
40	CHEMBL1834657	-	3	2	B012454	H18	B012454_H18	H	18	4311.5	405.75	346.5	82	55.75	2921.5	265.25	234.75	0.46666
40	CHEMBL1834657	+	1	2	B012452	I10	B012452_I10	I	10	3365.25	153.5	270.25	867.25	416.25	1026.25	111.5	520.25	0.559895
40	CHEMBL1834657	+	2	2	B012453	J05	B012453_J05	J	5	3319.25	137	321.5	684	339.75	1185.75	177	474.25	0.639965
40	CHEMBL1834657	+	3	2	B012454	K12	B012454_K12	K	12	2312.5	96.5	396.5	483.5	190.75	433.75	174.75	536.75	0.662365
40	CHEMBL1834657	-	1	3	B012461	E11	B012461_E11	E	11	3645.5	205.25	576.5	59	67.25	2490.25	130.75	116.5	0.479165
40	CHEMBL1834657	-	2	3	B012462	E11	B012462_E11	E	11	3700.75	273	652	54.75	86	2395.25	134.5	105.25	0.630097
40	CHEMBL1834657	+	1	3	B012461	B19	B012461_B19	B	19	2350.5	99.75	588.75	637.5	229.75	157.25	201.75	435.75	0.697144
40	CHEMBL1834657	+	2	3	B012462	G06	B012462_G06	G	6	2116.75	33.25	507.75	694.75	265.25	126.75	112.25	376.75	0.738323
40	CHEMBL1834657	-	1	4	B012467	B06	B012467_B06	B	6	4464.25	166	431	122.25	48.75	3392	194	110.25	0.583029
40	CHEMBL1834657	-	2	4	B012468	E11	B012468_E11	E	11	3916.25	186.25	478	92.25	61.5	2803	192.25	103	0.487306
40	CHEMBL1834657	-	3	4	B012469	E21	B012469_E21	E	21	4151.25	288.25	517.75	73.25	78	2660.5	371.25	162.25	0.564701
40	CHEMBL1834657	+	1	4	B012467	L19	B012467_L19	L	19	3046.25	117.25	481.75	846.75	323.25	735	177	365.25	0.655822
40	CHEMBL1834657	+	2	4	B012468	B09	B012468_B09	B	9	2632.75	33.25	502.5	1176.75	261.75	177	145.75	335.75	0.678304
40	CHEMBL1834657	+	3	4	B012469	B15	B012469_B15	B	15	2629.25	33.5	418.5	1348.75	318	93.5	141.75	275.25	0.794215
41	CHEMBL191413	-	1	1	B028265	I11	B028265_I11	I	11	3811	285.5	559	69	78.75	2408	267.5	143.25	0.66476
41	CHEMBL191413	-	2	1	B028266	M19	B028266_M19	M	19	3759.25	235	613.5	43	75	2238	328	226.75	0.616049
41	CHEMBL191413	-	3	1	B028267	E13	B028267_E13	E	13	3753	292.75	530.25	81	88.75	2313.75	305.75	140.75	0.593309
41	CHEMBL191413	+	1	1	B028265	D11	B028265_D11	D	11	2841.5	56.75	608	1173.5	345.5	146.25	134.75	376.75	0.611195
41	CHEMBL191413	+	2	1	B028266	K12	B028266_K12	K	12	2381	47	502	936.75	271.75	75.5	127.5	420.5	0.730772
41	CHEMBL191413	+	3	1	B028267	E08	B028267_E08	E	8	2398	41.25	617.5	780	235.5	140	137.25	446.5	0.625644
41	CHEMBL191413	-	1	2	B012452	G15	B012452_G15	G	15	4825	328.75	319	113.5	83.25	3575.25	218.75	186.5	0.479109
41	CHEMBL191413	-	2	2	B012453	D08	B012453_D08	D	8	4778.5	389.25	372.25	156.75	111.5	3336.5	264.25	148	0.437762
41	CHEMBL191413	-	3	2	B012454	O07	B012454_O07	O	7	3041.25	105.5	122.5	9.5	26	628	48	2101.75	0.509002
41	CHEMBL191413	+	1	2	B012452	K10	B012452_K10	K	10	3390	129.25	269.5	1316	429.5	665	122.5	458.25	0.59768
41	CHEMBL191413	+	2	2	B012453	E08	B012453_E08	E	8	2642.5	78.5	294.5	702	349	608	143.75	466.75	0.690255
41	CHEMBL191413	+	3	2	B012454	G12	B012454_G12	G	12	2510	99.75	379.75	630	252.75	461.5	146.5	539.75	0.639081
41	CHEMBL191413	-	1	3	B012461	C13	B012461_C13	C	13	3688.25	299	651.75	59.75	61.5	2353.75	125.75	136.75	0.477148
41	CHEMBL191413	-	2	3	B012462	M07	B012462_M07	M	7	3554	251	538.75	64.75	71.75	2254.25	226	147.5	0.530378
41	CHEMBL191413	+	1	3	B012461	F17	B012461_F17	F	17	2458	55.25	660	749	211.25	220.25	134.5	427.75	0.674666
41	CHEMBL191413	+	2	3	B012462	B07	B012462_B07	B	7	2269.25	44.25	630.5	738.75	228	84.5	115.5	427.75	0.716044
41	CHEMBL191413	-	1	4	B012467	D14	B012467_D14	D	14	3750.25	288.25	565	68.75	78	2359.75	265.25	125.25	0.491154
41	CHEMBL191413	-	2	4	B012468	G09	B012468_G09	G	9	3692.25	228.5	509.25	89.5	75.75	2406.5	241.5	141.25	0.467832
41	CHEMBL191413	-	3	4	B012469	B18	B012469_B18	B	18	4139.25	318	545.5	86.5	64.25	2781	229	115	0.659904
41	CHEMBL191413	+	1	4	B012467	M06	B012467_M06	M	6	2669.75	22	399	1206.75	468.25	139.5	102.75	331.5	0.780563
41	CHEMBL191413	+	2	4	B012468	L21	B012468_L21	L	21	2782.75	133.75	638.25	804.5	263.5	248	272.5	422.25	0.703493
41	CHEMBL191413	+	3	4	B012469	K08	B012469_K08	K	8	2734.75	37.25	521	1124.5	474.25	127	115.75	335	0.667842
42	CHEMBL1914489	-	1	1	B028262	K13	B028262_K13	K	13	2534.75	192.25	522	75.5	74.5	1134.75	380.5	155.25	0.603916
42	CHEMBL1914489	-	2	1	B028263	C19	B028263_C19	C	19	3741.5	222	496	86	85.25	2317.75	419.5	115	0.684491
42	CHEMBL1914489	-	3	1	B028264	F18	B028264_F18	F	18	3614.75	232	522	85.5	91	2242.25	325	117	0.728652
42	CHEMBL1914489	+	1	1	B028262	N19	B028262_N19	N	19	2937	171.5	623	817.75	205.25	462.75	251.5	405.25	0.579484
42	CHEMBL1914489	+	2	1	B028263	N15	B028263_N15	N	15	3016	151	592	364.5	125.25	1122.75	234.75	425.75	0.480889
42	CHEMBL1914489	+	3	1	B028264	B13	B028264_B13	B	13	2624.25	96.25	533.75	935.25	195.5	270.25	207.75	385.5	0.625639
42	CHEMBL1914489	-	1	2	B012449	L16	B012449_L16	L	16	4718.25	351	457.25	113	121	3190.75	270.25	215	0.509096
42	CHEMBL1914489	-	2	2	B012450	M07	B012450_M07	M	7	4742.75	350	319	177.25	86.5	3369.25	258.25	182.5	0.443156
42	CHEMBL1914489	-	3	2	B012451	F04	B012451_F04	F	4	5145	261	345	167.25	72	3686.5	401.75	211.5	0.341414
42	CHEMBL1914489	+	1	2	B012449	H15	B012449_H15	H	15	4862	348	357.25	203	73.25	3186.5	193	501	0.568833
42	CHEMBL1914489	+	2	2	B012450	J21	B012450_J21	J	21	3310	173	350	760.25	238.25	962	223.5	603	0.682067
42	CHEMBL1914489	+	3	2	B012451	B15	B012451_B15	B	15	3571.75	153.5	339.75	631.5	146.25	1624.25	186.25	490.25	0.672639
42	CHEMBL1914489	-	1	3	B012458	L08	B012458_L08	L	8	3608.5	278.75	564.5	98	84.75	2289	172.75	120.75	0.479223
42	CHEMBL1914489	-	2	3	B012459	C05	B012459_C05	C	5	3606.75	266	631.75	81.25	61.5	2208.25	206.5	151.5	0.488186
42	CHEMBL1914489	-	3	3	B012460	H16	B012460_H16	H	16	3676.25	305.75	509.75	83.75	84.5	2340	229	123.5	0.538498
42	CHEMBL1914489	+	1	3	B012458	B21	B012458_B21	B	21	2761.5	138.75	692	620.25	186	228.75	255.25	640.5	0.720168
42	CHEMBL1914489	+	2	3	B012459	C12	B012459_C12	C	12	3805.75	215.75	586.25	189	116.5	1969.75	113.25	615.25	0.487925
42	CHEMBL1914489	+	3	3	B012460	M04	B012460_M04	M	4	4159.25	148	564.25	268.75	95	2318	271.5	493.75	0.503969
42	CHEMBL1914489	-	1	4	B012464	N08	B012464_N08	N	8	4242	338.25	508.75	134.25	123.5	2605.25	401	131	0.664371
42	CHEMBL1914489	-	2	4	B012465	L10	B012465_L10	L	10	4058.75	238.75	451.25	126	88.25	2804.5	249.75	100.25	0.540143
42	CHEMBL1914489	-	3	4	B012466	D04	B012466_D04	D	4	3998.5	225.75	546.75	140.25	95.25	2463	349.5	178	0.495804
42	CHEMBL1914489	+	1	4	B012464	J05	B012464_J05	J	5	4592.5	180.5	595	221	78.75	2573.25	275.75	668.25	0.426624
42	CHEMBL1914489	+	2	4	B012465	E14	B012465_E14	E	14	3927.5	164.25	475.5	198	90.5	2377	158	464.25	0.461332
42	CHEMBL1914489	+	3	4	B012466	G08	B012466_G08	G	8	4088	125.5	530	215	87	2455.25	140.25	535	0.425317
43	CHEMBL191513	-	1	1	B028262	G21	B028262_G21	G	21	4005.25	347.75	568	67.25	94.75	2418.75	370.5	138.25	0.712144
43	CHEMBL191513	-	2	1	B028263	B12	B028263_B12	B	12	4421	584.5	647	67.25	80	2379.75	463	199.5	0.613356
43	CHEMBL191513	-	3	1	B028264	O13	B028264_O13	O	13	4139.25	257.75	512.75	62.25	97	2493	501.25	215.25	0.582784
43	CHEMBL191513	+	1	1	B028262	I08	B028262_I08	I	8	2380.75	28	612.75	827.75	157.25	152	144.75	458.25	0.639214
43	CHEMBL191513	+	2	1	B028263	G08	B028263_G08	G	8	2734.5	96.25	613	974	369.25	155.5	123.75	402.75	0.624853
43	CHEMBL191513	+	3	1	B028264	F15	B028264_F15	F	15	2597.5	37.75	596	1097.25	153.25	117	188.5	407.75	0.722817
43	CHEMBL191513	-	1	2	B012449	J16	B012449_J16	J	16	4606.25	353	357.5	77.5	89.5	3244.25	236.5	248	0.470135
43	CHEMBL191513	-	2	2	B012450	G19	B012450_G19	G	19	4804.5	394.5	481.5	107	86.75	3090.25	420.75	223.75	0.543179
43	CHEMBL191513	-	3	2	B012451	G15	B012451_G15	G	15	4797.5	380.25	384.25	128	97.75	3380.25	250.75	176.25	0.475826
43	CHEMBL191513	+	1	2	B012449	C12	B012449_C12	C	12	4222	201.5	315.25	834.25	336.5	2007	150.75	376.75	0.710716
43	CHEMBL191513	+	2	2	B012450	G06	B012450_G06	G	6	4626.75	183.5	339.5	268.75	107.5	2934.25	149	644.25	0.508659
43	CHEMBL191513	+	3	2	B012451	J17	B012451_J17	J	17	1947	58	224.5	797	210.75	149.25	166	341.5	0.713485
43	CHEMBL191513	-	1	3	B012458	F18	B012458_F18	F	18	3748	313	598.25	51.75	86.75	2325.5	251	121.75	0.566913
43	CHEMBL191513	-	2	3	B012459	E15	B012459_E15	E	15	3780.25	311.25	625.5	75	91.75	2406.5	165.5	104.75	0.608001
43	CHEMBL191513	-	3	3	B012460	G07	B012460_G07	G	7	3561.5	268.75	546.5	99.25	82.75	2260.25	188.25	115.75	0.483293
43	CHEMBL191513	+	1	3	B012458	C18	B012458_C18	C	18	2701	133.5	679.5	1006.5	258.25	91.5	170.5	361.25	0.685754
43	CHEMBL191513	+	2	3	B012459	M16	B012459_M16	M	16	2615.75	57.5	717.5	854.25	180.5	245.25	160.75	400	0.663224
43	CHEMBL191513	+	3	3	B012460	D11	B012460_D11	D	11	2556	73	633.5	852.25	262.75	186.75	114.75	433	0.587783
43	CHEMBL191513	-	1	4	B012464	O21	B012464_O21	O	21	4458.75	517.5	630.75	75.5	103.75	2534.25	406.25	190.75	0.650736
43	CHEMBL191513	-	2	4	B012465	M07	B012465_M07	M	7	4164	281.5	482.75	85.75	105	2771.75	297.5	139.75	0.563382
43	CHEMBL191513	-	3	4	B012466	G07	B012466_G07	G	7	3914.25	215.25	586.25	112.25	74.5	2557.25	213	155.75	0.520894
43	CHEMBL191513	+	1	4	B012464	E14	B012464_E14	E	14	3398.75	75.5	543.5	1350.5	544	415.75	132	337.5	0.618978
43	CHEMBL191513	+	2	4	B012465	N13	B012465_N13	N	13	3566.75	88.75	563.5	1441.5	360.75	596.5	172.5	343.25	0.603342
43	CHEMBL191513	+	3	4	B012466	M08	B012466_M08	M	8	3322.5	51	484.5	1474.5	604.75	287.25	113.25	307.25	0.722383
44	CHEMBL193	-	1	1	B028265	C11	B028265_C11	C	11	3834.75	257	598.5	63.75	67.25	2374.75	327.75	145.75	0.629608
44	CHEMBL193	-	2	1	B028266	D20	B028266_D20	D	20	3823.25	268.5	572	57.75	82.5	2287.75	368.25	186.5	0.598937
44	CHEMBL193	-	3	1	B028267	K15	B028267_K15	K	15	3879.5	269.75	757	49.5	83	2201.75	377	141.5	0.67936
44	CHEMBL193	+	1	1	B028265	B21	B028265_B21	B	21	2771.75	82.5	333.75	1522.25	240.25	8.25	200.5	384.25	0.767083
44	CHEMBL193	+	2	1	B028266	B15	B028266_B15	B	15	2448.25	46.25	445.5	1041.25	206	82.5	170.75	456	0.714868
44	CHEMBL193	+	3	1	B028267	I12	B028267_I12	I	12	2165.75	47.5	489.5	845.5	193.75	45	130.25	414.25	0.772171
44	CHEMBL193	-	1	2	B012452	L18	B012452_L18	L	18	4451.75	384	375.5	93	92.5	2991.25	315.5	200	0.530132
44	CHEMBL193	-	2	2	B012453	N16	B012453_N16	N	16	4559	386.5	420.5	104.5	104.25	2994.5	342.5	206.25	0.479283
44	CHEMBL193	-	3	2	B012454	D20	B012454_D20	D	20	3603	428.5	228.75	71.25	117.25	2389	120	248.25	0.493327
44	CHEMBL193	+	1	2	B012452	E16	B012452_E16	E	16	3082.5	99.5	348	1010.75	415.25	549	164.25	495.75	0.697302
44	CHEMBL193	+	2	2	B012453	F09	B012453_F09	F	9	2959.25	76.5	260.75	922.25	345	719.75	134.5	500.5	0.660036
44	CHEMBL193	+	3	2	B012454	F21	B012454_F21	F	21	2147.25	95.75	279.25	686.5	190.25	79.75	261.75	554	0.733219
44	CHEMBL193	-	1	3	B012461	E05	B012461_E05	E	5	3493.5	242.25	593.75	77.75	52.25	2114	229	184.5	0.404663
44	CHEMBL193	-	2	3	B012462	C09	B012462_C09	C	9	3765.5	319.75	573.5	63.75	85	2411.25	211.5	100.75	0.648212
44	CHEMBL193	+	1	3	B012461	L05	B012461_L05	L	5	2761.25	127.5	649.25	685.5	301.25	433	156.25	408.5	0.65058
44	CHEMBL193	-	1	4	B012467	H14	B012467_H14	H	14	3834	267.75	551	74.25	79.25	2480	262	119.75	0.532575
44	CHEMBL193	-	2	4	B012468	D10	B012468_D10	D	10	3930	252.5	568.5	86.5	89.75	2553.25	241	138.5	0.550799
44	CHEMBL193	-	3	4	B012469	K11	B012469_K11	K	11	3738.75	228.75	513.75	78.75	85	2464.5	258.75	109.25	0.517897
44	CHEMBL193	+	1	4	B012467	B07	B012467_B07	B	7	3253.5	54.25	459.5	1511.75	446	326.5	124.5	331	0.652954
44	CHEMBL193	+	2	4	B012468	K06	B012468_K06	K	6	2830.5	24.5	534.75	1162	238	352.75	160	358.5	0.661518
44	CHEMBL193	+	3	4	B012469	I18	B012469_I18	I	18	2878.75	91.5	585	961.25	271	373.25	189.5	407.25	0.622325
45	CHEMBL201945	-	1	1	B028265	G19	B028265_G19	G	19	3728	237.75	607.75	57.75	124.75	2065.5	484	150.5	0.663355
45	CHEMBL201945	-	2	1	B028266	O15	B028266_O15	O	15	4379.75	222.75	480	76	124.25	2656.25	615.75	204.75	0.674904
45	CHEMBL201945	-	3	1	B028267	N12	B028267_N12	N	12	3652.5	216.5	527	53.75	88.75	2099	424.75	242.75	0.651098
45	CHEMBL201945	+	1	1	B028265	E12	B028265_E12	E	12	2837.75	74.75	635.25	913	316.75	311.5	200.5	386	0.597245
45	CHEMBL201945	+	2	1	B028266	I08	B028266_I08	I	8	2254	42.25	666.5	486.5	140.75	259.25	193.5	465.25	0.597866
45	CHEMBL201945	+	3	1	B028267	F21	B028267_F21	F	21	2234	48.25	624.5	689.5	119	49.75	257.5	445.5	0.760821
45	CHEMBL201945	-	1	2	B012452	M15	B012452_M15	M	15	4384.25	314	416	84.5	79.5	2914	314.25	262	0.470604
45	CHEMBL201945	-	2	2	B012453	J04	B012453_J04	J	4	4862.25	319.5	404	138.25	93	3268.75	438.75	200	0.377423
45	CHEMBL201945	-	3	2	B012454	C11	B012454_C11	C	11	4405.25	260.75	339.5	94.75	69	3119.75	277.5	244	0.442596
45	CHEMBL201945	+	1	2	B012452	J15	B012452_J15	J	15	2559.75	70.5	337.5	995.25	304.5	164.75	154.5	532.75	0.684514
45	CHEMBL201945	+	2	2	B012453	D21	B012453_D21	D	21	2431.5	94.75	278.25	811.75	297.5	77	212.25	660	0.666731
45	CHEMBL201945	+	3	2	B012454	F13	B012454_F13	F	13	1972.5	63.5	307.25	646.25	225.75	76.75	185	468	0.695379
45	CHEMBL201945	-	1	3	B012461	H20	B012461_H20	H	20	3363.25	231	735	32.5	69	1711.25	375	209.5	0.542715
45	CHEMBL201945	-	2	3	B012462	C21	B012462_C21	C	21	3254.25	271.75	757.5	40.25	84	1465.5	461.75	173.5	0.568656
45	CHEMBL201945	+	1	3	B012461	N15	B012461_N15	N	15	2209.25	40.5	714.75	578.75	100.5	120.75	206.25	447.75	0.582298
45	CHEMBL201945	+	2	3	B012462	I06	B012462_I06	I	6	2632	53.5	710.25	587.25	163	456	213	449	0.516833
45	CHEMBL201945	-	1	4	B012467	N12	B012467_N12	N	12	3925	223.75	562.75	73.75	95	2509.75	315.25	144.75	0.544346
45	CHEMBL201945	-	2	4	B012468	F10	B012468_F10	F	10	3677.5	171.75	537	78.25	80.75	2345.5	288.75	175.5	0.586214
45	CHEMBL201945	-	3	4	B012469	K07	B012469_K07	K	7	3795.75	197.25	508.25	120.5	95	2404.75	331.5	138.5	0.505355
45	CHEMBL201945	+	1	4	B012467	E12	B012467_E12	E	12	3500.25	75.5	600.25	1289.75	374	693	192.5	275.25	0.729865
45	CHEMBL201945	+	2	4	B012468	M12	B012468_M12	M	12	2490.5	56.75	532.75	951	288.5	124.25	175.25	362	0.710706
45	CHEMBL201945	+	3	4	B012469	L11	B012469_L11	L	11	3359.75	70.5	606.5	998.25	291.75	867.25	211.75	313.75	0.631565
46	CHEMBL2064531	-	1	1	B028265	N10	B028265_N10	N	10	3811	237.5	511.25	83.25	71.25	2432	335.75	140	0.670452
46	CHEMBL2064531	-	2	1	B028266	G05	B028266_G05	G	5	3815	232.5	586	85.75	75.5	2368	300	167.25	0.527357
46	CHEMBL2064531	-	3	1	B028267	J10	B028267_J10	J	10	3485	252.25	564.25	53	67.75	2122.5	244.75	180.5	0.489509
46	CHEMBL2064531	+	1	1	B028265	F13	B028265_F13	F	13	2456.5	44.25	659.5	812	174.25	146.75	172	447.75	0.650372
46	CHEMBL2064531	+	2	1	B028266	I18	B028266_I18	I	18	2548.25	82.75	631	680.5	251.5	259.5	162.25	480.75	0.621897
46	CHEMBL2064531	+	3	1	B028267	L17	B028267_L17	L	17	2643	69.75	539.75	1196	195.75	139.5	161.75	340.5	0.715392
46	CHEMBL2064531	-	1	2	B012452	D04	B012452_D04	D	4	5035	326	360	116.5	69.75	3463.75	349	350	0.390719
46	CHEMBL2064531	-	2	2	B012453	I07	B012453_I07	I	7	4587.25	361	359.5	128.75	92.25	3187	265	193.75	0.450331
46	CHEMBL2064531	-	3	2	B012454	B10	B012454_B10	B	10	4451	330.75	285.25	119.5	77	3196.75	217.5	224.25	0.455503
46	CHEMBL2064531	+	1	2	B012452	O04	B012452_O04	O	4	3159	43.25	238.25	1136.75	492	526.25	101.5	621	0.594468
46	CHEMBL2064531	+	2	2	B012453	L07	B012453_L07	L	7	2847.25	63.5	298	1048	487.75	343.25	118.75	488	0.594896
46	CHEMBL2064531	+	3	2	B012454	N21	B012454_N21	N	21	2114.5	99.25	419.75	458.75	139	173	262.75	562	0.71692
46	CHEMBL2064531	-	1	3	B012461	G21	B012461_G21	G	21	3517.25	257.5	655.5	44.5	66	1871.25	417.25	205.25	0.552175
46	CHEMBL2064531	+	1	3	B012461	G16	B012461_G16	G	16	2193.25	50.5	689.75	521	257.25	113.25	122.75	438.75	0.763698
46	CHEMBL2064531	+	2	3	B012462	C06	B012462_C06	C	6	2768	41.75	710.75	859	252.25	347.25	121.75	435.25	0.609357
46	CHEMBL2064531	-	1	4	B012467	G11	B012467_G11	G	11	3771.75	239	513	68.25	87.75	2497.75	244	122	0.495828
46	CHEMBL2064531	-	2	4	B012468	J14	B012468_J14	J	14	3806	236	496.5	165.75	93.75	2503	225.75	85.25	0.710778
46	CHEMBL2064531	-	3	4	B012469	D18	B012469_D18	D	18	3858.25	255.5	533.5	79.75	80	2468.5	295	146	0.609124
46	CHEMBL2064531	+	1	4	B012467	N13	B012467_N13	N	13	2493	41	595.5	631	205.75	347.25	158	514.5	0.597783
46	CHEMBL2064531	+	2	4	B012468	E04	B012468_E04	E	4	3411.75	19.75	493.25	1671	504.75	236	141.5	345.5	0.687254
46	CHEMBL2064531	+	3	4	B012469	O08	B012469_O08	O	8	3457	44	481	1642.25	436.75	390.75	139.75	322.5	0.67117
47	CHEMBL2105747	-	1	1	B028265	C09	B028265_C09	C	9	3953.25	243	532.5	76.5	71.25	2560.25	315.25	154.5	0.613197
47	CHEMBL2105747	-	2	1	B028266	M17	B028266_M17	M	17	2309.5	198.25	726.5	50.25	49.25	580.5	492	212.75	0.405609
47	CHEMBL2105747	-	3	1	B028267	C19	B028267_C19	C	19	3912.5	248.75	553	65.75	70	2480.25	341.75	153	0.661426
47	CHEMBL2105747	+	1	1	B028265	J21	B028265_J21	J	21	2698	109.25	595.75	562.75	122	509.25	278.25	520.75	0.491556
47	CHEMBL2105747	+	2	1	B028266	K06	B028266_K06	K	6	2059.25	26.75	594.75	513.25	180.5	132.5	139.75	471.75	0.711304
47	CHEMBL2105747	+	3	1	B028267	H07	B028267_H07	H	7	2767	48.5	615.75	815.75	207.25	466.25	149	464.5	0.578791
47	CHEMBL2105747	-	1	2	B012452	M21	B012452_M21	M	21	4725.25	391.5	388	57.5	58.75	2918.5	448.75	462.25	0.447932
47	CHEMBL2105747	-	2	2	B012453	D14	B012453_D14	D	14	4658.25	391.5	406.75	145.75	98	3265	218.75	132.5	0.456592
47	CHEMBL2105747	-	3	2	B012454	B16	B012454_B16	B	16	4715.75	321.5	329.5	109.5	63.75	3398.75	273.25	219.5	0.530145
47	CHEMBL2105747	+	1	2	B012452	B07	B012452_B07	B	7	3849.5	122	375	470	115.25	2049.75	169.5	548	0.547499
47	CHEMBL2105747	+	2	2	B012453	L17	B012453_L17	L	17	3147.75	147.25	341.75	904.5	343.75	745.25	181.75	483.5	0.685596
47	CHEMBL2105747	+	3	2	B012454	C08	B012454_C08	C	8	2823	112.5	368.25	722.75	315.75	673	145.75	485	0.621106
47	CHEMBL2105747	-	1	3	B012461	M13	B012461_M13	M	13	3408.25	292	616.75	61.75	75.25	2071	154.25	137.25	0.527376
47	CHEMBL2105747	-	2	3	B012462	H16	B012462_H16	H	16	3625	394	538.25	67.25	96.75	2254.5	167.25	107	0.614756
47	CHEMBL2105747	+	1	3	B012461	O12	B012461_O12	O	12	2752.5	102.5	649.75	792.25	250	340	162.75	455.25	0.584198
47	CHEMBL2105747	+	2	3	B012462	F17	B012462_F17	F	17	2416.75	127.5	703.75	636.5	147.5	146.25	205	450.25	0.753457
47	CHEMBL2105747	-	1	4	B012467	G13	B012467_G13	G	13	3912.5	244.75	503.75	99	80	2628.25	239.25	117.5	0.453159
47	CHEMBL2105747	-	2	4	B012468	I05	B012468_I05	I	5	3750.75	211.5	539	107.75	63.5	2403.5	265	160.5	0.479109
47	CHEMBL2105747	-	3	4	B012469	K05	B012469_K05	K	5	4240.75	251.5	622.5	87.5	88.5	2696	343.75	151	0.453717
47	CHEMBL2105747	+	1	4	B012467	O10	B012467_O10	O	10	3330.75	53.75	445.75	1747.75	446.75	194.25	126	316.5	0.630268
47	CHEMBL2105747	+	2	4	B012468	C12	B012468_C12	C	12	2905.25	77.25	558.5	1164	408.25	209.75	131	356.5	0.707353
47	CHEMBL2105747	+	3	4	B012469	L17	B012469_L17	L	17	3433	70.75	525.75	1454.5	424.25	503.5	162.5	291.75	0.685404
48	CHEMBL21333	-	1	1	B028265	H06	B028265_H06	H	6	3951.25	244.5	502	71.5	78	2563.5	291.5	200.25	0.523543
48	CHEMBL21333	-	2	1	B028266	D14	B028266_D14	D	14	3858.75	266.5	558.5	67.25	89	2454.75	283.25	139.5	0.558478
48	CHEMBL21333	-	3	1	B028267	I05	B028267_I05	I	5	3649	269.75	527.5	70	66.25	2289.5	257.5	168.5	0.511025
48	CHEMBL21333	+	1	1	B028265	N21	B028265_N21	N	21	2739.75	120.25	608.25	998	188.5	108.5	249.75	466.5	0.676337
48	CHEMBL21333	+	2	1	B028266	G16	B028266_G16	G	16	2821	78.75	448.5	1218.75	500.75	66.75	124	383.5	0.715422
48	CHEMBL21333	+	3	1	B028267	G04	B028267_G04	G	4	2236.25	38	522.75	750.25	270.5	89.5	131.25	434	0.7178
48	CHEMBL21333	-	1	2	B012452	L10	B012452_L10	L	10	4410.75	298	386.25	126.5	91	3106.25	207	195.75	0.363799
48	CHEMBL21333	-	2	2	B012453	G15	B012453_G15	G	15	4626.75	372	318	142.75	108.5	3260.75	256.5	168.25	0.478171
48	CHEMBL21333	-	3	2	B012454	E19	B012454_E19	E	19	4326.5	388	368	96.5	74.25	2859.75	320	220	0.518839
48	CHEMBL21333	+	1	2	B012452	B17	B012452_B17	B	17	2870.25	101.5	288.75	1149.75	283.25	428.5	173	445.5	0.726101
48	CHEMBL21333	+	2	2	B012453	D13	B012453_D13	D	13	2866	75	326.75	1006.25	406	327.75	122.75	601.5	0.646522
48	CHEMBL21333	+	3	2	B012454	L13	B012454_L13	L	13	3781.5	201.75	322.5	474.75	114.5	1941	166	561	0.568637
48	CHEMBL21333	-	1	3	B012461	F12	B012461_F12	F	12	3393.75	311	663.25	51.25	70.5	2039.75	141.5	116.5	0.496447
48	CHEMBL21333	-	2	3	B012462	J10	B012462_J10	J	10	3530.25	309.25	561.5	55.25	77.5	2256.25	142.5	128	0.5459
48	CHEMBL21333	+	1	3	B012461	C06	B012461_C06	C	6	2235.75	57	701.5	478.25	227.5	198.25	110.25	463	0.665575
48	CHEMBL21333	+	2	3	B012462	B21	B012462_B21	B	21	1915.25	53.75	448	672.25	208.5	3.5	174.75	354.5	0.839283
48	CHEMBL21333	-	1	4	B012467	N04	B012467_N04	N	4	4306.5	236.75	483.5	104.75	75.5	2822	353.75	230.25	0.492094
48	CHEMBL21333	-	2	4	B012468	B08	B012468_B08	B	8	4384.75	274	519.25	126	80.75	2978.25	275.75	130.75	0.567476
48	CHEMBL21333	-	3	4	B012469	K13	B012469_K13	K	13	3867.5	301.75	526.5	86.25	91.25	2485	272.25	104.5	0.531599
48	CHEMBL21333	+	1	4	B012467	G18	B012467_G18	G	18	3385.25	82.5	518	1475.75	490	346	161.25	311.75	0.680189
48	CHEMBL21333	+	2	4	B012468	L11	B012468_L11	L	11	2859.75	37.5	531	1220.5	331	266.5	133.25	340	0.694459
48	CHEMBL21333	+	3	4	B012469	N09	B012469_N09	N	9	2511.25	16.75	397.75	1220.75	336.75	130.5	106	302.75	0.805477
49	CHEMBL2140523	-	1	1	B028263	J12	B028263_J12	J	12	3891.75	267.5	558	60.25	100.75	2489.25	285.25	130.75	0.74329
49	CHEMBL2140523	+	1	1	B028262	K14	B028262_K14	K	14	2295.25	44.5	579.75	783.25	200.75	53.25	189.5	444.25	0.678179
49	CHEMBL2140523	+	2	1	B028263	G20	B028263_G20	G	20	2472.5	60	527	1036	196.75	54	194	404.75	0.712354
49	CHEMBL2140523	+	3	1	B028264	N05	B028264_N05	N	5	2854	56	490.5	1328	304.75	122.75	180.5	371.5	0.66859
49	CHEMBL2140523	-	1	4	B012465	F10	B012465_F10	F	10	4295	272.5	561.75	106.5	76.5	2948.25	218.75	110.75	0.56019
50	CHEMBL222102	-	1	1	B028265	I19	B028265_I19	I	19	3285	246	612.25	63.25	81.25	1824.75	282.25	175.25	0.62381
50	CHEMBL222102	-	2	1	B028266	B04	B028266_B04	B	4	3907.25	231.75	504.75	74.75	74.5	2529.25	324.75	167.5	0.633694
50	CHEMBL222102	-	3	1	B028267	D08	B028267_D08	D	8	3148.75	205.75	564.25	60.5	57.25	1884.25	233.5	143.25	0.600762
50	CHEMBL222102	+	1	1	B028265	H17	B028265_H17	H	17	2922.5	79	532.75	1306.5	186	172.75	158.25	487.25	0.710521
50	CHEMBL222102	+	2	1	B028266	H17	B028266_H17	H	17	2539	41.75	538.75	1009.5	200.5	113.75	130.75	504	0.754602
50	CHEMBL222102	+	3	1	B028267	J07	B028267_J07	J	7	3478	33.25	493.75	1731.25	344.5	268.75	126	480.5	0.697955
50	CHEMBL222102	-	1	2	B012452	J04	B012452_J04	J	4	4284.25	250.75	393	237	101.5	2847.75	314.25	140	0.469346
50	CHEMBL222102	-	2	2	B012453	E21	B012453_E21	E	21	3996	266.75	371.75	124.5	86.75	2617	357.75	171.5	0.549273
50	CHEMBL222102	-	3	2	B012454	O05	B012454_O05	O	5	3049.5	121.5	126.25	52	25.25	683.75	62	1978.75	0.485677
50	CHEMBL222102	+	1	2	B012452	N05	B012452_N05	N	5	4509.25	127.25	210.25	2348	749	434.75	137.5	502.5	0.643549
50	CHEMBL222102	+	2	2	B012453	J11	B012453_J11	J	11	3902.25	158.25	305	1354.25	470.75	1052.5	115.25	446.25	0.723055
50	CHEMBL222102	+	3	2	B012454	I18	B012454_I18	I	18	2903	201.25	360	814.25	342.75	382.5	155.25	647	0.671105
50	CHEMBL222102	-	1	3	B012461	G15	B012461_G15	G	15	2701.75	252.5	646	44	59.75	1434.75	136.25	128.5	0.585939
50	CHEMBL222102	-	2	3	B012462	F20	B012462_F20	F	20	3115	226.5	791.75	35	58.25	1625.5	229.75	148.25	0.654849
50	CHEMBL222102	+	1	3	B012461	E04	B012461_E04	E	4	3786	86.25	638.5	1198.5	346.5	967.25	151.25	397.75	0.680193
50	CHEMBL222102	+	2	3	B012462	J07	B012462_J07	J	7	2863.5	69.75	650.5	730.25	134	670.25	150.25	458.5	0.685709
50	CHEMBL222102	-	1	4	B012467	J18	B012467_J18	J	18	2929	166.5	491.25	93.5	65.25	1749.25	238.75	124.5	0.555828
50	CHEMBL222102	-	2	4	B012468	B10	B012468_B10	B	10	3663.25	194.5	497	115	54.75	2491.25	194.25	116.5	0.651607
50	CHEMBL222102	-	3	4	B012469	D08	B012469_D08	D	8	1870.25	101.25	528.25	187	49	592.75	260.5	151.5	0.454269
50	CHEMBL222102	+	1	4	B012467	H19	B012467_H19	H	19	3624.25	133.5	507.75	1594.75	387	439.75	166.75	394.75	0.689347
50	CHEMBL222102	+	2	4	B012468	H09	B012468_H09	H	9	3985.5	38	435.25	2287	505.75	215	111.75	392.75	0.718386
50	CHEMBL222102	+	3	4	B012469	N21	B012469_N21	N	21	3495.5	130.75	595.5	1362.75	301.25	379.75	239.5	486	0.772427
51	CHEMBL223001	-	1	1	B028265	N04	B028265_N04	N	4	3770	179.75	425.75	114.75	78.5	2425.75	370.75	174.75	0.608521
51	CHEMBL223001	-	2	1	B028266	F06	B028266_F06	F	6	3756	218.75	540.25	87.75	78	2436.75	253	141.5	0.504284
51	CHEMBL223001	-	3	1	B028267	C17	B028267_C17	C	17	3935.5	270	672.75	43.75	70	2356.75	353.5	168.75	0.657785
51	CHEMBL223001	+	1	1	B028265	D05	B028265_D05	D	5	2392.5	33.5	592.75	726	178	105	150.25	607	0.676797
51	CHEMBL223001	+	2	1	B028266	N13	B028266_N13	N	13	2062.75	52.25	549.5	402.75	121.25	114.25	189.25	633.5	0.61625
51	CHEMBL223001	+	3	1	B028267	H05	B028267_H05	H	5	2342.75	38	556	864	251	66.75	124.5	442.5	0.622739
51	CHEMBL223001	-	1	2	B012452	E09	B012452_E09	E	9	4648.5	282.75	345.75	151	77.5	3417.75	191.25	182.5	0.43493
51	CHEMBL223001	-	2	2	B012453	N14	B012453_N14	N	14	4922.75	419.25	374.5	124.25	97.75	3430.75	282.75	193.5	0.428414
51	CHEMBL223001	-	3	2	B012454	K05	B012454_K05	K	5	4062.5	227	355.5	101	85.75	2362.75	205	725.5	0.369766
51	CHEMBL223001	+	1	2	B012452	N17	B012452_N17	N	17	3059.25	110	337.5	1294	305.25	395	143	474.5	0.657259
51	CHEMBL223001	+	2	2	B012453	I16	B012453_I16	I	16	3430.5	148.75	308	890.75	388	1079	150.25	465.75	0.70804
51	CHEMBL223001	+	3	2	B012454	E12	B012454_E12	E	12	2768.5	75.25	335.25	1023.75	441	285.75	167.75	439.75	0.680547
51	CHEMBL223001	-	1	3	B012461	B20	B012461_B20	B	20	3823	276	632.25	50.25	67.5	2361.75	273.5	161.75	0.564974
51	CHEMBL223001	-	2	3	B012462	N04	B012462_N04	N	4	3907	231	567.75	82.75	72.75	2409.5	365.5	177.75	0.476248
51	CHEMBL223001	+	1	3	B012461	M10	B012461_M10	M	10	2879.25	51.75	598.25	860.5	353.75	569.5	106.5	339	0.653149
51	CHEMBL223001	+	2	3	B012462	G04	B012462_G04	G	4	2888.25	39	618.75	937	243.25	467.25	183.75	399.25	0.684668
51	CHEMBL223001	-	1	4	B012467	B08	B012467_B08	B	8	4484.75	215	494.5	107.25	75.25	3290	198.5	104.25	0.572956
51	CHEMBL223001	-	2	4	B012468	B16	B012468_B16	B	16	4253.5	271.5	520	98.75	86.25	2960.5	224	92.5	0.634657
51	CHEMBL223001	-	3	4	B012469	M21	B012469_M21	M	21	3879.5	258.25	566.25	52	97.25	2320	401.75	184	0.575975
51	CHEMBL223001	+	1	4	B012467	C14	B012467_C14	C	14	3499	122.75	616	1134.75	372.75	762	170.5	320.25	0.601448
51	CHEMBL223001	+	2	4	B012468	C14	B012468_C14	C	14	2776.25	37.75	507.25	1184.5	349.25	153.75	136.75	407	0.706975
51	CHEMBL223001	+	3	4	B012469	E18	B012469_E18	E	18	2940.5	82.25	575	1115.25	361.25	312.25	158.5	336	0.69375
52	CHEMBL223496	-	1	1	B028265	E19	B028265_E19	E	19	3980.75	277.5	570.5	66.25	99	2450	367	150.5	0.641118
52	CHEMBL223496	-	2	1	B028266	G19	B028266_G19	G	19	4159.75	325	903.75	42.75	86.75	2258	319	224.5	0.625173
52	CHEMBL223496	-	3	1	B028267	G07	B028267_G07	G	7	3648.5	217.75	518.25	60.5	59.75	2393	242.75	156.5	0.627574
52	CHEMBL223496	+	1	1	B028265	C14	B028265_C14	C	14	2647	47.25	403.75	1284.75	377.75	44.5	122.25	366.75	0.75639
52	CHEMBL223496	+	2	1	B028266	D09	B028266_D09	D	9	2538.5	49	562.5	897.5	294.5	205.25	118	411.75	0.638332
52	CHEMBL223496	+	3	1	B028267	B21	B028267_B21	B	21	2838.75	108.5	342	1492.75	259.5	8	214.25	413.75	0.749197
52	CHEMBL223496	-	1	2	B012452	D18	B012452_D18	D	18	4267.5	398.75	349.5	94.25	112	2877	224	212	0.493906
52	CHEMBL223496	-	2	2	B012453	E11	B012453_E11	E	11	4473.25	338	295.75	115	96.75	3272.25	180.25	175.25	0.401125
52	CHEMBL223496	-	3	2	B012454	G19	B012454_G19	G	19	4039.5	325.75	406.5	64.75	72.25	2596.25	310	264	0.503858
52	CHEMBL223496	+	1	2	B012452	G20	B012452_G20	G	20	2931.75	163.75	335.75	952.5	566.5	190.5	177.5	545.25	0.675519
52	CHEMBL223496	+	2	2	B012453	L19	B012453_L19	L	19	2468	124.25	330.75	609.75	345	303.75	203.25	551.25	0.67875
52	CHEMBL223496	+	3	2	B012454	B15	B012454_B15	B	15	2572.75	59.5	280.25	1218.25	227	209	180.75	398	0.72112
52	CHEMBL223496	-	1	3	B012461	H10	B012461_H10	H	10	3435.5	287.5	582	66.75	79.25	2160	141.75	118.25	0.483288
52	CHEMBL223496	+	1	3	B012461	B07	B012461_B07	B	7	3047.25	48.25	648	1185.5	479.75	213.5	107.75	364.5	0.647664
52	CHEMBL223496	+	2	3	B012462	D07	B012462_D07	D	7	3013	65.25	672.5	848.75	217	665	157.5	387	0.580056
52	CHEMBL223496	-	1	4	B012467	G05	B012467_G05	G	5	3977.5	250.5	472.5	140.5	101.75	2534.25	347.25	130.75	0.490866
52	CHEMBL223496	-	2	4	B012468	E05	B012468_E05	E	5	3955.5	226.5	512	115.5	68.25	2592.25	291.25	149.75	0.538227
52	CHEMBL223496	-	3	4	B012469	L10	B012469_L10	L	10	3822.25	371.5	599.75	67.5	86.5	2321.75	275.75	99.5	0.578969
52	CHEMBL223496	+	1	4	B012467	B21	B012467_B21	B	21	2920	93.5	454.25	1239.25	378.75	90.25	227	437	0.752812
52	CHEMBL223496	+	2	4	B012468	F19	B012468_F19	F	19	3189.5	76.75	482.75	1390.5	505.25	264.25	169.75	300.25	0.763723
52	CHEMBL223496	+	3	4	B012469	F09	B012469_F09	F	9	3700.25	110.5	552.5	125.75	46	2342.25	127.5	395.75	0.506081
53	CHEMBL2347651	-	1	1	B028265	C19	B028265_C19	C	19	3153.5	84.25	356.25	85.75	101.5	1958	391.5	176.25	0.534581
53	CHEMBL2347651	-	2	1	B028266	G11	B028266_G11	G	11	2480.75	74	347.75	63	87.5	1488.25	251.25	169	0.459409
53	CHEMBL2347651	-	3	1	B028267	B16	B028267_B16	B	16	3803.25	195	325.75	96.5	96.25	2513.5	377	199.25	0.591962
53	CHEMBL2347651	+	1	1	B028265	H11	B028265_H11	H	11	2160	19.5	357.5	1008.25	188.75	63.75	147	375.25	0.77733
53	CHEMBL2347651	+	2	1	B028266	N15	B028266_N15	N	15	2625.25	83.75	325.25	1466.5	196.25	44	175.75	333.75	0.694355
53	CHEMBL2347651	+	3	1	B028267	E16	B028267_E16	E	16	2104.5	34.75	338.5	849.25	206.5	86.5	151.25	437.75	0.739016
53	CHEMBL2347651	-	1	2	B012452	E11	B012452_E11	E	11	3060	126	185.25	86.25	142.75	2070.5	202.5	246.75	0.4113
53	CHEMBL2347651	-	2	2	B012453	K11	B012453_K11	K	11	3565.25	142	194.5	117.25	165	2485.25	239.5	221.75	0.403501
53	CHEMBL2347651	-	3	2	B012454	D04	B012454_D04	D	4	3495.25	111.75	178.75	126.75	93.5	2282.75	330.25	371.5	0.328632
53	CHEMBL2347651	+	1	2	B012452	D09	B012452_D09	D	9	2128.75	53.5	204.75	807	254.5	189	156.25	463.75	0.647129
53	CHEMBL2347651	+	2	2	B012453	O16	B012453_O16	O	16	2057.25	92.5	233.25	724	158.5	176.75	250.5	421.75	0.729821
53	CHEMBL2347651	+	3	2	B012454	M08	B012454_M08	M	8	2496.75	84.25	201.5	658	316	714.25	164.5	358.25	0.730012
53	CHEMBL2347651	-	1	3	B012461	F18	B012461_F18	F	18	2467.5	79.25	432	30.75	79.75	1452.25	207.25	186.25	0.404372
53	CHEMBL2347651	-	2	3	B012462	E07	B012462_E07	E	7	2520.75	81.5	384	85.25	79.75	1543.75	225.5	121	0.352469
53	CHEMBL2347651	+	1	3	B012461	G12	B012461_G12	G	12	1979	50	414.5	515.75	159.75	185.5	147.5	506	0.67537
53	CHEMBL2347651	-	1	4	B012467	D20	B012467_D20	D	20	2827.25	83	327.5	71.5	102.75	1734.25	298.5	209.75	0.498185
53	CHEMBL2347651	-	2	4	B012468	K21	B012468_K21	K	21	3468	134	340.75	81	104	2188	373.5	246.75	0.53657
53	CHEMBL2347651	-	3	4	B012469	L14	B012469_L14	L	14	3086	90	310.25	93	86.75	2137.5	232.25	136.25	0.461422
53	CHEMBL2347651	+	1	4	B012467	G06	B012467_G06	G	6	2284.5	22.5	302.25	874	266	274	196.75	349	0.730425
53	CHEMBL2347651	+	2	4	B012468	M10	B012468_M10	M	10	2661.5	48	310	1357.75	342.25	190.75	153	259.75	0.787144
53	CHEMBL2347651	+	3	4	B012469	I14	B012469_I14	I	14	2563.5	72.25	325.5	429.5	194.75	1013	190	338.5	0.495417
54	CHEMBL23	-	1	1	B028262	C05	B028262_C05	C	5	4336.75	476.5	678.75	92.25	79.25	2377.75	501	131.25	0.717099
54	CHEMBL23	-	2	1	B028263	B06	B028263_B06	B	6	4411.25	714	590.5	57.5	88.75	2274.25	489	197.25	0.725525
54	CHEMBL23	-	3	1	B028264	C15	B028264_C15	C	15	3814.25	216.5	621.75	65.75	60	2386.75	310.25	153.25	0.624396
54	CHEMBL23	+	1	1	B028262	L09	B028262_L09	L	9	2544.75	68.75	445	1141	312	44.5	114.75	418.75	0.732124
54	CHEMBL23	+	2	1	B028263	F05	B028263_F05	F	5	2310.5	23.25	588.25	789.5	146.5	128.5	169.75	464.75	0.642583
54	CHEMBL23	+	3	1	B028264	B15	B028264_B15	B	15	3043	49	338.75	1737.75	316.25	20	181.5	399.75	0.698157
54	CHEMBL23	-	1	2	B012449	F14	B012449_F14	F	14	4883.5	404.25	347.75	135.5	109.5	3484.75	215.25	186.5	0.495602
54	CHEMBL23	-	2	2	B012450	D14	B012450_D14	D	14	4835.75	347.5	407	111.75	100	3501.75	185	182.75	0.534428
54	CHEMBL23	-	3	2	B012451	D18	B012451_D18	D	18	3932.75	421	405.75	97.75	118.5	2332.75	355.75	201.25	0.525777
54	CHEMBL23	+	1	2	B012449	I10	B012449_I10	I	10	3969.5	194.5	298.75	850.25	319.5	1646.75	134.5	525.25	0.612748
54	CHEMBL23	+	2	2	B012450	D05	B012450_D05	D	5	2672	33	238.5	1107.25	489.5	186.75	82	535	0.620011
54	CHEMBL23	+	3	2	B012451	J11	B012451_J11	J	11	3244	33.75	317	1224.5	374.75	628.75	107.5	557.75	0.6289
54	CHEMBL23	-	1	3	B012458	L10	B012458_L10	L	10	3520.5	327.75	580.25	52.75	88.75	2162	197.5	111.5	0.450807
54	CHEMBL23	-	2	3	B012459	N12	B012459_N12	N	12	3640.5	332	586.25	55	72.75	2182	214.75	197.75	0.504212
54	CHEMBL23	-	3	3	B012460	D12	B012460_D12	D	12	3363	292.5	653	42.5	72.75	1988.5	183	130.75	0.574036
54	CHEMBL23	+	1	3	B012458	J21	B012458_J21	J	21	3377.75	208.75	654	183	142.75	1301.25	385.75	502.25	0.532801
54	CHEMBL23	+	2	3	B012459	I08	B012459_I08	I	8	2679.5	37.25	624.5	878	284.5	286	105.5	463.75	0.590213
54	CHEMBL23	+	3	3	B012460	L11	B012460_L11	L	11	2625.75	99	601.5	700.25	195.75	412.25	137.5	479.5	0.604074
54	CHEMBL23	-	1	4	B012464	D14	B012464_D14	D	14	3984	251.5	519.75	84.25	98	2652.25	252	126.25	0.690808
54	CHEMBL23	-	2	4	B012465	N20	B012465_N20	N	20	4371.25	281.5	556.5	70.5	100.5	2796.5	400.25	165.5	0.620615
54	CHEMBL23	-	3	4	B012466	D06	B012466_D06	D	6	3898	278.5	554.25	100.5	77	2511.5	241	135.25	0.602091
54	CHEMBL23	+	1	4	B012464	N21	B012464_N21	N	21	2926	166.75	657.25	860	380.5	129	251	481.5	0.733836
54	CHEMBL23	+	2	4	B012465	F05	B012465_F05	F	5	2890.75	32.5	505.75	1183.5	362.5	269.75	162.75	374	0.651924
54	CHEMBL23	+	3	4	B012466	L21	B012466_L21	L	21	3083	94	644.5	1185.5	294.25	266.25	258.75	339.75	0.681258
55	CHEMBL231779	-	1	1	B028262	M21	B028262_M21	M	21	3606.75	307.25	576.75	56	110.75	2061	359.75	135.25	0.693057
55	CHEMBL231779	-	2	1	B028263	G19	B028263_G19	G	19	3840.25	275.75	614.25	61.5	75.25	2321.75	349	142.75	0.665294
55	CHEMBL231779	-	3	1	B028264	K09	B028264_K09	K	9	3698.5	264	592.25	82	80.75	2180.5	339	160	0.573392
55	CHEMBL231779	+	1	1	B028262	D19	B028262_D19	D	19	2616	133.5	581.75	963.75	280.75	24	191.25	441	0.679102
55	CHEMBL231779	+	2	1	B028263	M04	B028263_M04	M	4	2419.5	49.75	588.75	792.25	282	121.75	179	406	0.628312
55	CHEMBL231779	+	3	1	B028264	B07	B028264_B07	B	7	2855	36.5	298.75	1638.25	319.25	17	111.5	433.75	0.692377
55	CHEMBL231779	-	1	2	B012449	J12	B012449_J12	J	12	4562	398	485.5	81	86.75	3069.5	243	198.25	0.473894
55	CHEMBL231779	-	2	2	B012450	L12	B012450_L12	L	12	4553.25	356.5	310.75	96.25	82.5	3385	167.5	154.75	0.452657
55	CHEMBL231779	-	3	2	B012451	E19	B012451_E19	E	19	4922.5	456.25	435.75	126.5	98.75	3232.75	370.75	201.75	0.498204
55	CHEMBL231779	+	1	2	B012449	B13	B012449_B13	B	13	2698.25	99.25	273	1193	442.5	92.5	159	439	0.712811
55	CHEMBL231779	+	2	2	B012450	L07	B012450_L07	L	7	3233.5	48.5	334.5	1046.5	374	824	99	507	0.630986
55	CHEMBL231779	+	3	2	B012451	D19	B012451_D19	D	19	2363.5	75.5	284.75	754.5	349	98.5	221	580.25	0.663472
55	CHEMBL231779	-	1	3	B012458	G17	B012458_G17	G	17	3611.25	328.75	643	56.5	81	2124.75	216	161.25	0.514359
55	CHEMBL231779	-	2	3	B012459	K15	B012459_K15	K	15	3369.25	326.25	595.5	52.5	76.75	1978	179	161.25	0.493084
55	CHEMBL231779	-	3	3	B012460	B20	B012460_B20	B	20	3929.5	341	625	53.5	75.75	2402.75	277	154.5	0.577978
55	CHEMBL231779	+	1	3	B012458	L17	B012458_L17	L	17	2555.5	177.5	710.5	772.25	182	154.75	175.5	383	0.520441
55	CHEMBL231779	+	2	3	B012459	M08	B012459_M08	M	8	2436	35	648.25	591.5	200.75	305.75	98	556.75	0.531687
55	CHEMBL231779	+	3	3	B012460	J21	B012460_J21	J	21	2278	68	663.75	568.25	122	83.5	289	483.5	0.734655
55	CHEMBL231779	-	1	4	B012464	O17	B012464_O17	O	17	4620.25	349.5	598.25	85.25	108	2966.25	399	114	0.660691
55	CHEMBL231779	-	2	4	B012465	H04	B012465_H04	H	4	4308.5	230	535.75	118	70.5	2783.5	382	188.75	0.494199
55	CHEMBL231779	-	3	4	B012466	J16	B012466_J16	J	16	3919.75	246	508.75	79	89.5	2599	268.75	128.75	0.546352
55	CHEMBL231779	+	1	4	B012464	H17	B012464_H17	H	17	3161	116	571.75	1206.25	383.25	328.75	184.25	370.75	0.616611
55	CHEMBL231779	+	2	4	B012465	C20	B012465_C20	C	20	3314	153.5	479	1584.25	464.25	129.25	191.25	312.5	0.710143
55	CHEMBL231779	+	3	4	B012466	C20	B012466_C20	C	20	2739.25	95.25	511.75	1086.5	366.75	104.25	173.75	401	0.7156
56	CHEMBL237500	-	1	1	B028262	O13	B028262_O13	O	13	4226.25	275.5	550.5	74.75	113.25	2593.75	438.75	179.75	0.668936
56	CHEMBL237500	-	2	1	B028263	E09	B028263_E09	E	9	3956	334.5	559.5	65	105.5	2389.75	337.25	164.5	0.680284
56	CHEMBL237500	-	3	1	B028264	D18	B028264_D18	D	18	3918	242.5	603.25	73.5	85.25	2414.5	323.5	175.5	0.664233
56	CHEMBL237500	+	1	1	B028262	I12	B028262_I12	I	12	2415.75	39.5	603.75	925.75	211.75	86.5	151.75	396.75	0.69663
56	CHEMBL237500	+	2	1	B028263	M14	B028263_M14	M	14	2677	61	522	1210	247	120	150	367	0.687733
56	CHEMBL237500	+	3	1	B028264	J11	B028264_J11	J	11	2350.75	54.25	631.5	726.75	141.5	172.5	185.75	438.5	0.600574
56	CHEMBL237500	-	1	2	B012449	N20	B012449_N20	N	20	4667	446	437.5	78.5	100.75	2872	369.75	362.5	0.524792
56	CHEMBL237500	-	2	2	B012450	O05	B012450_O05	O	5	4971.75	279.75	326.25	201.5	81.25	3514.75	322.5	245.75	0.409111
56	CHEMBL237500	-	3	2	B012451	G21	B012451_G21	G	21	4942.25	312.5	384.25	91.75	69.5	3358.75	464	261.5	0.509131
56	CHEMBL237500	+	1	2	B012449	H11	B012449_H11	H	11	4384.25	278.75	344.75	488.25	185.25	2432.25	179	476	0.630993
56	CHEMBL237500	+	2	2	B012450	N15	B012450_N15	N	15	2188	39.25	283.75	916.75	222.5	135	163.25	427.5	0.702511
56	CHEMBL237500	+	3	2	B012451	I20	B012451_I20	I	20	2386.5	110.25	323.25	676.75	336.75	42.75	220.5	676.25	0.661986
56	CHEMBL237500	-	1	3	B012458	D08	B012458_D08	D	8	3768.75	273.75	571.75	68.5	95	2478.25	174.25	107.25	0.471991
56	CHEMBL237500	-	2	3	B012459	I17	B012459_I17	I	17	3516.75	302.25	589.75	46.25	84.5	2124.5	212.75	156.75	0.519412
56	CHEMBL237500	-	3	3	B012460	K21	B012460_K21	K	21	3665.75	294.25	632	32.75	95.75	1942.25	436	232.75	0.528152
56	CHEMBL237500	+	1	3	B012458	K08	B012458_K08	K	8	3290.5	229.75	660.25	206.5	123.5	1449.25	167.5	453.75	0.34451
56	CHEMBL237500	+	2	3	B012459	H07	B012459_H07	H	7	2637	54.75	595	705.5	208.25	417.5	106.25	549.75	0.492501
56	CHEMBL237500	+	3	3	B012460	J11	B012460_J11	J	11	2370	43.25	694.25	599.5	123	238	143.5	528.5	0.652531
56	CHEMBL237500	-	1	4	B012464	F16	B012464_F16	F	16	4001.75	258.75	503	88.75	117	2684.5	230.5	119.25	0.657967
56	CHEMBL237500	-	2	4	B012465	E05	B012465_E05	E	5	4128.75	255.75	518.75	116.75	101	2704.25	301.25	131	0.555836
56	CHEMBL237500	-	3	4	B012466	I05	B012466_I05	I	5	3973	225.75	592.5	97.75	52.75	2521.75	283	199.5	0.548591
56	CHEMBL237500	+	1	4	B012464	H13	B012464_H13	H	13	3098.25	141.25	517.25	908	370	683.25	153	325.5	0.678321
56	CHEMBL237500	+	2	4	B012465	E16	B012465_E16	E	16	3110.75	79	616	796	232.75	827.25	182.25	377.5	0.706388
56	CHEMBL237500	+	3	4	B012466	I10	B012466_I10	I	10	3280	91.75	574	1115.5	515	496	124	363.75	0.655811
57	CHEMBL2391541	-	1	1	B028262	F12	B028262_F12	F	12	3958.5	289.5	565.75	82.25	101	2489.75	295.25	135	0.657145
57	CHEMBL2391541	-	2	1	B028263	B08	B028263_B08	B	8	4364.5	572	599.75	44.75	74.5	2445	431.75	196.75	0.710211
57	CHEMBL2391541	-	3	1	B028264	D16	B028264_D16	D	16	3001	196	705.25	62	51.75	1552.5	278	155.5	0.558809
57	CHEMBL2391541	+	1	1	B028262	O12	B028262_O12	O	12	2467.75	136.5	368.75	1087.5	245.5	8	180.25	441.25	0.652243
57	CHEMBL2391541	+	2	1	B028263	G12	B028263_G12	G	12	2696.5	98	607	949	433.25	81.5	142	385.75	0.628128
57	CHEMBL2391541	+	3	1	B028264	K12	B028264_K12	K	12	2881.25	84	602.25	1015	266	310.75	176.5	426.75	0.554197
57	CHEMBL2391541	-	1	2	B012449	K17	B012449_K17	K	17	4627	417.75	417	98.75	105.25	3065.25	303.75	219.25	0.528623
57	CHEMBL2391541	-	2	2	B012450	J10	B012450_J10	J	10	4729.75	365	363.25	143.75	110	3351	225.5	171.25	0.454727
57	CHEMBL2391541	-	3	2	B012451	J12	B012451_J12	J	12	4791.75	351	364.25	127.25	105.75	3457.5	201.75	184.25	0.41926
57	CHEMBL2391541	+	1	2	B012449	C20	B012449_C20	C	20	2872.25	204.75	317	1080.5	368.5	128.25	203	570.25	0.688138
57	CHEMBL2391541	+	2	2	B012450	H09	B012450_H09	H	9	3265	59.5	302.25	1401.75	515.25	412.25	91.5	482.5	0.659003
57	CHEMBL2391541	+	3	2	B012451	O04	B012451_O04	O	4	2944.25	22.5	264.5	1026.5	520.25	361	105.75	643.75	0.584109
57	CHEMBL2391541	-	1	3	B012458	D20	B012458_D20	D	20	3810.75	372.5	627.5	45	102.75	2227.25	297	138.75	0.507609
57	CHEMBL2391541	-	2	3	B012459	F16	B012459_F16	F	16	3508.5	309	753	35.75	61.5	2025.25	164	160	0.534898
57	CHEMBL2391541	-	3	3	B012460	O15	B012460_O15	O	15	3954	324	555.75	53.25	112.75	2456.5	298	153.75	0.574199
57	CHEMBL2391541	+	1	3	B012458	K12	B012458_K12	K	12	2454.25	124.25	722.5	661.5	269	107.25	146.75	423	0.603466
57	CHEMBL2391541	+	2	3	B012459	H19	B012459_H19	H	19	2030	64.5	751	326.25	68	69.75	232.25	518.25	0.694199
57	CHEMBL2391541	+	3	3	B012460	G10	B012460_G10	G	10	2997.75	113	673	567	193.5	821.75	121	508.5	0.50534
57	CHEMBL2391541	-	1	4	B012464	M15	B012464_M15	M	15	4023	280	531.25	92.5	120.25	2602.5	283.5	113	0.612713
57	CHEMBL2391541	-	2	4	B012465	E07	B012465_E07	E	7	4308	274.25	502.5	111	74.75	2897.25	258	190.25	0.517137
57	CHEMBL2391541	-	3	4	B012466	L12	B012466_L12	L	12	3800.5	220	553.25	79.5	77	2499.25	220.5	151	0.537903
57	CHEMBL2391541	+	1	4	B012464	I08	B012464_I08	I	8	3538.25	62.25	566.75	1296.25	571	570.5	138.25	333.25	0.662239
57	CHEMBL2391541	+	2	4	B012465	D09	B012465_D09	D	9	2835.75	72	536.75	1098	429	191.75	124	384.25	0.615757
57	CHEMBL2391541	+	3	4	B012466	C08	B012466_C08	C	8	2793	74.25	622.25	950	452.5	135	109	450	0.645675
58	CHEMBL593763	-	1	1	B028262	L16	B028262_L16	L	16	4013.25	438.75	605.25	58.25	95.25	2253.5	416.25	146	0.563878
58	CHEMBL593763	-	2	1	B028263	J20	B028263_J20	J	20	4038.25	323.25	594.75	54.75	89.25	2435.25	370.25	170.75	0.636528
58	CHEMBL593763	-	3	1	B028264	H04	B028264_H04	H	4	3843.75	250.5	678	76	84	2230.75	377.5	147	0.650745
58	CHEMBL593763	+	1	1	B028262	M12	B028262_M12	M	12	2267.75	76	503.75	758	181.75	47.5	175.75	525	0.65426
58	CHEMBL593763	+	2	1	B028263	O16	B028263_O16	O	16	3001	116.5	425.25	1588.25	256.75	56.5	181.5	376.25	0.682828
58	CHEMBL593763	+	3	1	B028264	I16	B028264_I16	I	16	2518.5	52	581.25	958.75	274	115	145.75	391.75	0.743647
58	CHEMBL593763	-	1	2	B012449	B08	B012449_B08	B	8	5183.5	308.75	363.5	168.5	85.25	3798.25	275.25	184	0.535743
58	CHEMBL593763	-	2	2	B012450	L16	B012450_L16	L	16	4673	400.75	344.75	113	104	3314.5	236.5	159.5	0.491623
58	CHEMBL593763	-	3	2	B012451	M21	B012451_M21	M	21	5023	409.75	471.25	71.75	68.25	3181	506.25	314.75	0.497582
58	CHEMBL593763	+	1	2	B012449	D09	B012449_D09	D	9	2756.25	108	353	979.5	344	304.5	146.5	520.75	0.678139
58	CHEMBL593763	+	2	2	B012450	D15	B012450_D15	D	15	2459.75	75	300.5	902	245	211	177.25	549	0.704848
58	CHEMBL593763	+	3	2	B012451	H11	B012451_H11	H	11	2846.75	108.25	313.25	829	315.25	650	127	504	0.671189
58	CHEMBL593763	-	1	3	B012458	N14	B012458_N14	N	14	3759.25	334.25	585.5	54.5	90.25	2335.5	238.25	121	0.503617
58	CHEMBL593763	-	2	3	B012459	I13	B012459_I13	I	13	3691.25	299	607.75	57.5	89.5	2313.25	152.5	171.75	0.506349
58	CHEMBL593763	-	3	3	B012460	O09	B012460_O09	O	9	3926.25	295.75	576.25	63	92	2439.5	322.5	137.25	0.41575
58	CHEMBL593763	+	1	3	B012458	J07	B012458_J07	J	7	3000.75	254.25	647.5	759	260	559.25	162.25	358.5	0.572266
58	CHEMBL593763	+	2	3	B012459	J09	B012459_J09	J	9	2433.75	32.25	670.25	778	183	176.5	115.25	478.5	0.5823
58	CHEMBL593763	+	3	3	B012460	M20	B012460_M20	M	20	2500.5	110.75	630.25	725.75	157.75	197.75	212	466.25	0.572426
58	CHEMBL593763	-	1	4	B012464	J06	B012464_J06	J	6	4260.75	230.75	527.75	100	89	2829.5	299.25	184.5	0.557079
58	CHEMBL593763	-	2	4	B012465	I15	B012465_I15	I	15	4068.5	276.25	507.25	72	105.25	2624.5	319.75	163.5	0.524471
58	CHEMBL593763	-	3	4	B012466	O19	B012466_O19	O	19	4204.5	330.75	554.25	76.5	93	2633.25	373.5	143.25	0.614679
58	CHEMBL593763	+	1	4	B012464	L09	B012464_L09	L	9	3253.25	100	511.25	1143.5	455.75	573	171.5	298.25	0.669703
58	CHEMBL593763	+	2	4	B012465	K20	B012465_K20	K	20	4413	152.25	594	103	77.25	2450.5	299.25	736.75	0.510351
58	CHEMBL593763	+	3	4	B012466	N17	B012466_N17	N	17	3035.75	67	591.25	1186	293.25	347.25	195	356	0.67514
59	CHEMBL2396661	-	1	1	B028265	B16	B028265_B16	B	16	3627.5	174.5	382.5	179.25	75.5	2193	409.5	213.25	0.577672
59	CHEMBL2396661	-	2	1	B028266	H16	B028266_H16	H	16	3057.75	131.5	448.5	195	91.25	1810.75	256.5	124.25	0.445299
59	CHEMBL2396661	-	3	1	B028267	D10	B028267_D10	D	10	3104.25	96	396.5	309	88.5	1888.75	223.25	102.25	0.550808
59	CHEMBL2396661	+	1	1	B028265	I12	B028265_I12	I	12	2323.5	59.25	497.5	672.25	190.25	320.75	157	426.5	0.604186
59	CHEMBL2396661	+	2	1	B028266	O14	B028266_O14	O	14	2666	36.25	302.5	1636.5	197.5	17.5	180.25	295.5	0.788722
59	CHEMBL2396661	+	3	1	B028267	F07	B028267_F07	F	7	2586.5	16	491.25	1223.25	181.5	140.75	149.5	384.25	0.723179
59	CHEMBL2396661	-	1	2	B012452	C11	B012452_C11	C	11	3838	269.75	276.25	295.75	105.75	2564.5	188.75	137.25	0.507306
59	CHEMBL2396661	-	2	2	B012453	K09	B012453_K09	K	9	4035.75	276.75	251.5	435	121.25	2566.5	271.5	113.25	0.53534
59	CHEMBL2396661	-	3	2	B012454	I15	B012454_I15	I	15	3455.25	227.75	237.5	274.75	114.75	2241	229.75	129.75	0.536129
59	CHEMBL2396661	+	1	2	B012452	L07	B012452_L07	L	7	2881.75	122.5	264	1109.5	373.25	398.75	145.5	468.25	0.639211
59	CHEMBL2396661	+	2	2	B012453	C04	B012453_C04	C	4	3213	105	267.75	1005.75	426.5	705.5	190	512.5	0.700438
59	CHEMBL2396661	+	3	2	B012454	B11	B012454_B11	B	11	2608.75	73.75	258.75	838.75	166.25	702.25	171.25	397.75	0.780243
59	CHEMBL2396661	-	1	3	B012461	L12	B012461_L12	L	12	2693	145.5	492.25	122	70.75	1611.5	142.25	108.75	0.463924
59	CHEMBL2396661	+	1	3	B012461	J09	B012461_J09	J	9	2277.5	39.25	553.25	600.5	135.25	325.5	141.25	482.5	0.624256
59	CHEMBL2396661	+	2	3	B012462	M04	B012462_M04	M	4	2558	17	548	942.25	132.25	316.25	260.75	341.5	0.80401
59	CHEMBL2396661	-	1	4	B012467	B16	B012467_B16	B	16	3712.25	276.75	433	263.75	81.75	2326	225.25	105.75	0.490583
59	CHEMBL2396661	-	2	4	B012468	K11	B012468_K11	K	11	2938.25	100.75	368.5	322	84	1741.25	219.5	102.25	0.443912
59	CHEMBL2396661	-	3	4	B012469	N08	B012469_N08	N	8	3197.5	137.5	363	247	92.25	1991.5	256.25	110	0.39606
59	CHEMBL2396661	+	1	4	B012467	B15	B012467_B15	B	15	3393.75	98.25	388	1928.5	474.25	97	151	256.75	0.723889
59	CHEMBL2396661	+	2	4	B012468	I14	B012468_I14	I	14	2772.5	89.25	540	502.25	155.25	954	151	380.75	0.586289
59	CHEMBL2396661	+	3	4	B012469	H17	B012469_H17	H	17	2944.75	138.75	486.75	343	114	1317.25	189	356	0.541984
60	CHEMBL2397317	-	1	1	B028265	C05	B028265_C05	C	5	4015.5	204.25	494.5	115	76	2618.75	349.75	157.25	0.624569
60	CHEMBL2397317	-	2	1	B028266	D16	B028266_D16	D	16	3529.25	268.25	554.25	82.75	80.25	2083.25	289	171.5	0.547178
60	CHEMBL2397317	-	3	1	B028267	I07	B028267_I07	I	7	3641.75	212.75	451	92.25	77.25	2415.75	224.5	168.25	0.501243
60	CHEMBL2397317	+	1	1	B028265	H05	B028265_H05	H	5	3648.25	101.5	511.5	449.75	131	1800.25	174.75	479.5	0.400156
60	CHEMBL2397317	+	2	1	B028266	J05	B028266_J05	J	5	2732.25	44.5	481	1130.75	435.25	73.75	107	460	0.716355
60	CHEMBL2397317	+	3	1	B028267	J21	B028267_J21	J	21	2324	64.5	607.75	752.25	180.25	28	223.75	467.5	0.739611
60	CHEMBL2397317	-	1	2	B012452	I05	B012452_I05	I	5	4667.75	264.25	396.75	139.75	67.75	3354	254.75	190.5	0.377117
60	CHEMBL2397317	-	2	2	B012453	C21	B012453_C21	C	21	4605.5	336.75	321.75	56	57.5	3133	293.75	406.75	0.501174
60	CHEMBL2397317	-	3	2	B012454	N16	B012454_N16	N	16	4418.25	381.25	293.75	141	85.25	3161.25	187.25	168.5	0.484224
60	CHEMBL2397317	+	1	2	B012452	D21	B012452_D21	D	21	3831.5	227.25	301	1273	561.5	563.25	164.5	741	0.655862
60	CHEMBL2397317	+	2	2	B012453	E04	B012453_E04	E	4	3706.25	143	384.25	1072.75	624.5	943	121.5	417.25	0.618591
60	CHEMBL2397317	+	3	2	B012454	I04	B012454_I04	I	4	4891.5	223.25	299.5	808	39.5	2863.75	128.25	529.25	0.635653
60	CHEMBL2397317	-	1	3	B012461	K19	B012461_K19	K	19	3359.5	271	557.75	52.75	65	2044	164.75	204.25	0.489101
60	CHEMBL2397317	-	2	3	B012462	J06	B012462_J06	J	6	3644.25	281	521	85	67.25	2319	194.5	176.5	0.472857
60	CHEMBL2397317	+	1	3	B012461	F07	B012461_F07	F	7	2694	31.5	542.25	1042.75	377.5	98.5	97.5	504	0.729735
60	CHEMBL2397317	+	2	3	B012462	O12	B012462_O12	O	12	2770.5	87.5	523.5	1341.5	231.75	72	161	353.25	0.805379
60	CHEMBL2397317	-	1	4	B012467	G21	B012467_G21	G	21	4061.25	241.5	548	72.5	92.25	2555.25	375.75	176	0.597924
60	CHEMBL2397317	-	2	4	B012468	O13	B012468_O13	O	13	4529.75	393.5	501	119	65	3032.5	275	143.75	0.520375
60	CHEMBL2397317	-	3	4	B012469	C13	B012469_C13	C	13	3852.75	231.75	469.75	128	75.75	2726.25	121.5	99.75	0.598836
60	CHEMBL2397317	+	1	4	B012467	E14	B012467_E14	E	14	3926	40	421.25	2147	680	221.5	119.5	296.75	0.762903
60	CHEMBL2397317	+	2	4	B012468	M16	B012468_M16	M	16	3619	48.5	342	2180	557	75.5	157.5	258.5	0.792134
60	CHEMBL2397317	+	3	4	B012469	M18	B012469_M18	M	18	3576.5	81	498	1679	534.5	349.5	138.75	295.75	0.746428
61	CHEMBL2413519	-	1	1	B028265	J12	B028265_J12	J	12	4049	236.75	620.5	23.25	57.5	2174	200	737	0.461584
61	CHEMBL2413519	-	2	1	B028266	F20	B028266_F20	F	20	3855.5	309.5	603.75	53.75	76.25	2346	325	141.25	0.651509
61	CHEMBL2413519	-	3	1	B028267	E15	B028267_E15	E	15	3723.25	280	550.25	57.5	80	2393.25	229.5	132.75	0.628149
61	CHEMBL2413519	+	1	1	B028265	K20	B028265_K20	K	20	2070.25	67.25	496	674.75	142.5	37	193.75	459	0.751508
61	CHEMBL2413519	+	2	1	B028266	E08	B028266_E08	E	8	2588.75	49	449	944	545.75	102.25	89	409.75	0.757102
61	CHEMBL2413519	+	3	1	B028267	F19	B028267_F19	F	19	2881.75	79.25	520.25	1415.75	309.75	79.25	153.5	324	0.733405
61	CHEMBL2413519	-	1	2	B012452	G09	B012452_G09	G	9	4544	364	304.25	126.5	99.25	3283.75	197.75	168.5	0.464928
61	CHEMBL2413519	-	2	2	B012453	D18	B012453_D18	D	18	4475.5	348.25	337	107.5	110	3138	244.25	190.5	0.522678
61	CHEMBL2413519	-	3	2	B012454	E21	B012454_E21	E	21	4313.5	353.75	447.25	72.5	64.25	2643.25	433	299.5	0.537955
61	CHEMBL2413519	+	1	2	B012452	O18	B012452_O18	O	18	2898.5	119.75	250.5	1179.25	329.75	333.5	201	484.75	0.661091
61	CHEMBL2413519	+	2	2	B012453	B15	B012453_B15	B	15	3056.5	78.5	293.25	1354.75	281.75	445	169	434.25	0.709403
61	CHEMBL2413519	+	3	2	B012454	J21	B012454_J21	J	21	1787	88.5	330.75	346.75	168.5	54.5	253.5	544.5	0.692144
61	CHEMBL2413519	-	1	3	B012461	O15	B012461_O15	O	15	3672.75	283	580.5	46.25	76.5	2292.5	232.5	161.5	0.563266
61	CHEMBL2413519	-	2	3	B012462	G05	B012462_G05	G	5	4013.75	281.25	574.25	92.75	88	2477	303.75	196.75	0.468889
61	CHEMBL2413519	+	1	3	B012461	L15	B012461_L15	L	15	2467	52.25	700.5	781	152.75	218.75	143.75	418	0.710804
61	CHEMBL2413519	+	2	3	B012462	J11	B012462_J11	J	11	1974	50.25	627	590	83.75	43.5	154.25	425.25	0.823316
61	CHEMBL2413519	-	1	4	B012467	K19	B012467_K19	K	19	3862.25	244.75	555.5	86.5	76	2476.5	282	141	0.570542
61	CHEMBL2413519	-	2	4	B012468	I17	B012468_I17	I	17	3715	214.25	720.5	50	68.5	2237	254.25	170.5	0.549643
61	CHEMBL2413519	-	3	4	B012469	E17	B012469_E17	E	17	4039.5	423.5	572.75	60.25	92.75	2401.75	312.5	176	0.516514
61	CHEMBL2413519	+	1	4	B012467	M14	B012467_M14	M	14	3592.75	177.75	587	400.75	217	1699	168.25	343	0.485917
61	CHEMBL2413519	+	2	4	B012468	M06	B012468_M06	M	6	2991.5	15.25	423	1570	400	158.75	107.75	316.75	0.687666
61	CHEMBL2413519	+	3	4	B012469	O14	B012469_O14	O	14	3818.5	111.75	567.75	1473.75	452.5	734.5	191.5	286.75	0.621883
62	CHEMBL2420781	-	1	1	B028262	M19	B028262_M19	M	19	3993.5	310.75	579.75	48.75	100.5	2363.25	397	193.5	0.626665
62	CHEMBL2420781	-	2	1	B028263	K13	B028263_K13	K	13	3498	260.5	586.25	76.5	93.25	2059	281.75	140.75	0.607254
62	CHEMBL2420781	-	3	1	B028264	L14	B028264_L14	L	14	3937	254.5	519	75.5	100.75	2525.75	328.25	133.25	0.592005
62	CHEMBL2420781	+	1	1	B028262	N15	B028262_N15	N	15	2385.75	99.75	597.75	808	195.5	41.75	214.25	428.75	0.665605
62	CHEMBL2420781	+	2	1	B028263	M12	B028263_M12	M	12	2522.75	72.25	610	757.75	309.5	83.75	156.75	532.75	0.642424
62	CHEMBL2420781	+	3	1	B028264	E12	B028264_E12	E	12	2384.75	37.75	610.75	859	201	123.5	134.75	418	0.668584
62	CHEMBL2420781	-	1	2	B012449	G09	B012449_G09	G	9	4791.25	533.5	413.75	98.5	99.5	3196.5	245.75	203.75	0.444231
62	CHEMBL2420781	-	2	2	B012450	D06	B012450_D06	D	6	4980.25	333.5	350	150.5	97.75	3585.5	250.75	212.25	0.437269
62	CHEMBL2420781	-	3	2	B012451	B14	B012451_B14	B	14	4906.5	280.25	364.5	152.75	78.25	3645.75	199	186	0.513679
62	CHEMBL2420781	+	1	2	B012449	G04	B012449_G04	G	4	5157.25	226.25	265.5	456.75	185.75	3314.25	171	537.75	0.569586
62	CHEMBL2420781	+	2	2	B012450	J15	B012450_J15	J	15	2476.5	43.5	311	1075.25	318.25	133.75	133.5	461.25	0.702017
62	CHEMBL2420781	+	3	2	B012451	F07	B012451_F07	F	7	2538.5	25.5	299	888.75	440.5	210.75	84.75	589.25	0.62421
62	CHEMBL2420781	-	1	3	B012458	E05	B012458_E05	E	5	4012.25	342.5	636	86.75	90	2421	289	147	0.516315
62	CHEMBL2420781	-	2	3	B012459	O09	B012459_O09	O	9	3811	375.75	587.5	47.5	89.25	2245.75	298.75	166.5	0.373913
62	CHEMBL2420781	-	3	3	B012460	J18	B012460_J18	J	18	3425.5	304.75	567.5	62.75	73.25	2018.5	267	131.75	0.529211
62	CHEMBL2420781	+	1	3	B012458	D11	B012458_D11	D	11	2696.75	137.5	635.25	738	194.25	372.5	140	479.25	0.528553
62	CHEMBL2420781	+	2	3	B012459	E20	B012459_E20	E	20	2324.25	101.75	735	345.75	83.75	216.25	270	571.75	0.66519
62	CHEMBL2420781	+	3	3	B012460	K18	B012460_K18	K	18	2345	80.25	719.75	626.25	146.25	125.5	190	457	0.689437
62	CHEMBL2420781	-	1	4	B012464	H16	B012464_H16	H	16	3805	315	582	46	93.5	2228.75	323.25	216.5	0.742587
62	CHEMBL2420781	-	2	4	B012465	H14	B012465_H14	H	14	4258.25	311.75	507.5	79.5	111	2790.25	314.75	143.5	0.572033
62	CHEMBL2420781	-	3	4	B012466	C21	B012466_C21	C	21	4175	446.25	573.25	63.25	85	2525.25	330.75	151.25	0.66465
62	CHEMBL2420781	+	1	4	B012464	G20	B012464_G20	G	20	3632	196.25	608	1155	499.5	562.25	243.25	367.75	0.667037
62	CHEMBL2420781	+	2	4	B012465	G08	B012465_G08	G	8	3171.5	50	552.5	1216.25	374.25	474.5	143.5	360.5	0.660254
62	CHEMBL2420781	+	3	4	B012466	D09	B012466_D09	D	9	3072.75	43.5	479	1494.5	427.5	176.5	97.5	354.25	0.641964
63	CHEMBL2426364	-	1	1	B028265	L18	B028265_L18	L	18	3494.5	234.5	563.75	49.5	107	1991.25	380.75	167.75	0.632985
63	CHEMBL2426364	-	2	1	B028266	D08	B028266_D08	D	8	3643.25	248	539.25	62	73.25	2321	252.5	147.25	0.580224
63	CHEMBL2426364	-	3	1	B028267	O17	B028267_O17	O	17	4420	585.75	514.5	65.5	113.5	2469.5	466	205.25	0.67988
63	CHEMBL2426364	+	1	1	B028265	H19	B028265_H19	H	19	2727.75	121.5	616.75	392.5	108.5	786	208.25	494.25	0.532651
63	CHEMBL2426364	+	2	1	B028266	L15	B028266_L15	L	15	2422	43.25	531	896.75	274.75	94.25	147	435	0.74255
63	CHEMBL2426364	+	3	1	B028267	O04	B028267_O04	O	4	1984	38.25	329.75	764	140.25	33.5	150	528.25	0.682738
63	CHEMBL2426364	-	1	2	B012452	F12	B012452_F12	F	12	4657.75	335.75	369	87.5	81.25	3362.75	212.5	209	0.452123
63	CHEMBL2426364	-	2	2	B012453	O19	B012453_O19	O	19	4919.5	371.25	374	121	91.75	3357.75	366	237.75	0.53606
63	CHEMBL2426364	-	3	2	B012454	E13	B012454_E13	E	13	4447	351.25	448.75	105	79.5	3038.25	212.5	211.75	0.470083
63	CHEMBL2426364	+	1	2	B012452	H17	B012452_H17	H	17	2836.75	145.75	377	827.25	225.75	579.75	187.5	493.75	0.716545
63	CHEMBL2426364	+	2	2	B012453	J15	B012453_J15	J	15	2489.25	72.25	336	948.75	319.25	165.5	186.25	461.25	0.676337
63	CHEMBL2426364	+	3	2	B012454	E20	B012454_E20	E	20	1920.25	59.25	333.5	470.75	125.75	101.5	234.25	595.25	0.717863
63	CHEMBL2426364	-	1	3	B012461	H18	B012461_H18	H	18	3614.75	301	612.25	41.5	89.75	2191.75	201	177.5	0.487785
63	CHEMBL2426364	-	2	3	B012462	D20	B012462_D20	D	20	3748.75	384.75	611	61.5	73.5	2183.25	295.25	139.5	0.583409
63	CHEMBL2426364	+	1	3	B012461	I12	B012461_I12	I	12	2435.5	73.5	673	647	259.25	205.25	109.5	468	0.630907
63	CHEMBL2426364	+	2	3	B012462	M06	B012462_M06	M	6	2074.25	24.25	606.25	659.5	172.25	115.5	120.75	375.75	0.737019
63	CHEMBL2426364	-	1	4	B012467	J16	B012467_J16	J	16	3960	233.75	541.25	51	58	2610.25	218	247.75	0.54996
63	CHEMBL2426364	-	2	4	B012468	I19	B012468_I19	I	19	3806.75	219.75	598.25	76	78	2410.5	260.5	163.75	0.609744
63	CHEMBL2426364	-	3	4	B012469	F16	B012469_F16	F	16	3853.5	229	479.25	73.75	80.75	2619	237.25	134.5	0.615362
63	CHEMBL2426364	+	1	4	B012467	H13	B012467_H13	H	13	3532	151.75	511	318.5	150.25	1735.75	151.5	513.25	0.449693
63	CHEMBL2426364	+	2	4	B012468	B07	B012468_B07	B	7	3156.5	86.75	487.75	1399.75	429.25	286.5	127.5	339	0.677759
63	CHEMBL2426364	+	3	4	B012469	N19	B012469_N19	N	19	3559	143	560.5	1366.5	455.25	567.5	181.25	285	0.712555
64	CHEMBL258893	-	1	1	B028262	D10	B028262_D10	D	10	3865	243.5	560.75	73.75	77	2421	301	188	0.720142
64	CHEMBL258893	-	2	1	B028263	F12	B028263_F12	F	12	3780.25	261.25	544.75	75.5	90	2417.25	265.5	126	0.674868
64	CHEMBL258893	-	3	1	B028264	C13	B028264_C13	C	13	3974.25	270	574	71.75	66.25	2533.25	305.75	153.25	0.625726
64	CHEMBL258893	+	1	1	B028262	G20	B028262_G20	G	20	2593.25	89.25	648.75	844.25	207.5	103.25	232	468.25	0.654049
64	CHEMBL258893	+	2	1	B028263	O20	B028263_O20	O	20	2926.5	116.25	387.25	1568.25	272.25	26	213	343.5	0.74598
64	CHEMBL258893	+	3	1	B028264	E10	B028264_E10	E	10	2877	52.5	644.5	912.75	232.25	480.75	149	405.25	0.582476
64	CHEMBL258893	-	1	2	B012449	E05	B012449_E05	E	5	5371.25	458.5	436.75	185.25	84.25	3476	534	196.5	0.405314
64	CHEMBL258893	-	2	2	B012450	H18	B012450_H18	H	18	4773.75	430.25	420.75	91	93.5	3251.75	281.75	204.75	0.52614
64	CHEMBL258893	-	3	2	B012451	B04	B012451_B04	B	4	5021.75	281.25	262.5	50.75	44.75	3489.75	304.25	588.5	0.425079
64	CHEMBL258893	+	1	2	B012449	M12	B012449_M12	M	12	2984.25	153	333.75	1020.25	340	432.75	131.5	573	0.606094
64	CHEMBL258893	+	2	2	B012450	J07	B012450_J07	J	7	2691.5	24.5	262.25	1149.25	538.5	181.25	98.75	437	0.64598
64	CHEMBL258893	+	3	2	B012451	E08	B012451_E08	E	8	2813	69.25	296.25	926.75	582.5	337	96.75	504.5	0.609396
64	CHEMBL258893	-	1	3	B012458	K05	B012458_K05	K	5	3672.25	314.75	643	56	81.5	2062	375.5	139.5	0.55721
64	CHEMBL258893	-	2	3	B012459	M15	B012459_M15	M	15	3602.25	323.25	588.25	52	87.75	2202	198.25	150.75	0.492639
64	CHEMBL258893	-	3	3	B012460	G11	B012460_G11	G	11	3700.25	317.25	602	58	93.5	2334.25	169.75	125.5	0.48711
64	CHEMBL258893	+	1	3	B012458	I16	B012458_I16	I	16	2942	136.5	608.5	949.5	248.5	413.75	138.75	446.5	0.497845
64	CHEMBL258893	+	2	3	B012459	H13	B012459_H13	H	13	3049	123.75	643	715.75	206	730	140	490.5	0.514766
64	CHEMBL258893	+	3	3	B012460	G12	B012460_G12	G	12	2709	192.75	613	584.5	314	496.5	115	393.25	0.555498
64	CHEMBL258893	-	1	4	B012464	O11	B012464_O11	O	11	4472.5	300.5	533.5	95.25	106.25	2987.5	328	121.5	0.642905
64	CHEMBL258893	-	2	4	B012465	L06	B012465_L06	L	6	2097.25	101.25	556.75	108.25	50.75	675.25	382.5	222.5	0.55433
64	CHEMBL258893	-	3	4	B012466	H10	B012466_H10	H	10	3715.5	234.5	544.75	79.25	76.75	2455.25	196.5	128.5	0.585624
64	CHEMBL258893	+	1	4	B012464	B09	B012464_B09	B	9	3450	62.5	379.5	1909.25	577.25	53.5	145.25	322.75	0.668697
64	CHEMBL258893	+	2	4	B012465	H15	B012465_H15	H	15	2928	38	462.25	1492.5	341.75	131.25	152.75	309.5	0.744578
64	CHEMBL258893	+	3	4	B012466	K20	B012466_K20	K	20	4449.25	243.25	773.5	45	42	2231.5	189.75	924.25	0.484846
65	CHEMBL269197	-	1	1	B028262	B04	B028262_B04	B	4	4662	655.5	919.5	60.75	84.25	2120.25	671.5	150.25	0.71675
65	CHEMBL269197	-	2	1	B028263	J18	B028263_J18	J	18	3579	269.25	579.75	28.5	78.25	2036	291.5	295.75	0.727726
65	CHEMBL269197	-	3	1	B028264	L20	B028264_L20	L	20	3783.25	292.25	585.75	48.75	85.25	2138.5	466	166.75	0.633249
65	CHEMBL269197	+	1	1	B028262	N09	B028262_N09	N	9	3130.5	185	505.75	1401.5	446	45.25	188.5	358.5	0.523526
65	CHEMBL269197	+	2	1	B028263	B07	B028263_B07	B	7	3164	81.5	301.75	1900.25	394.25	13.5	138.5	334.25	0.708851
65	CHEMBL269197	+	3	1	B028264	C20	B028264_C20	C	20	2840.5	95.25	582.75	1229.5	281.25	78	197.5	376.25	0.739051
65	CHEMBL269197	-	1	2	B012449	H04	B012449_H04	H	4	5314.75	316.75	388.5	159.75	74.5	3738.75	425.25	211.25	0.311763
65	CHEMBL269197	-	2	2	B012450	O07	B012450_O07	O	7	4898	329.75	403	108.5	79.5	3460	303.5	213.75	0.396435
65	CHEMBL269197	-	3	2	B012451	M07	B012451_M07	M	7	4757	249	326.25	141.25	92.75	3490	226.5	231.25	0.392905
65	CHEMBL269197	+	1	2	B012449	H19	B012449_H19	H	19	4525.5	338.25	359.5	417.25	187.5	2475.75	258.25	489	0.637363
65	CHEMBL269197	+	2	2	B012450	K20	B012450_K20	K	20	5184.75	368.75	420.25	99.5	54.5	3239	300	702.75	0.572049
65	CHEMBL269197	+	3	2	B012451	O18	B012451_O18	O	18	2545.25	150.5	300.75	1076.25	247.5	163.25	211	396	0.727676
65	CHEMBL269197	-	1	3	B012458	G21	B012458_G21	G	21	3959.75	336.75	676	41.75	97.25	2127.25	479.75	201	0.518546
65	CHEMBL269197	-	2	3	B012459	K07	B012459_K07	K	7	3382.75	264	579.5	56.75	54.25	2095.25	146	187	0.449181
65	CHEMBL269197	-	3	3	B012460	O17	B012460_O17	O	17	3824.5	311	623.25	41.25	83.75	2265.75	362.25	137.25	0.516263
65	CHEMBL269197	+	1	3	B012458	I12	B012458_I12	I	12	2338.25	65.75	699	653.75	159.75	170.25	138.75	451	0.59641
65	CHEMBL269197	+	2	3	B012459	D07	B012459_D07	D	7	2744	54.75	657.75	685.25	214	568.25	112.25	451.75	0.659359
65	CHEMBL269197	+	3	3	B012460	G16	B012460_G16	G	16	2583.5	80.5	637.75	682.75	183.75	340	158.75	500	0.633801
65	CHEMBL269197	-	1	4	B012464	G11	B012464_G11	G	11	4203.75	297.75	557	86.75	97.5	2747.25	294	123.5	0.632134
65	CHEMBL269197	-	2	4	B012465	I17	B012465_I17	I	17	4096.25	277.75	515.75	61.75	94.25	2643.75	309.75	193.25	0.548565
65	CHEMBL269197	-	3	4	B012466	I17	B012466_I17	I	17	3961.25	243	614	58.75	80.25	2541.25	267	157	0.601619
65	CHEMBL269197	+	1	4	B012464	H05	B012464_H05	H	5	3491.25	100	560.25	1198	421.5	643.75	185	382.75	0.55851
65	CHEMBL269197	+	2	4	B012465	J07	B012465_J07	J	7	2865	28	601	1100.25	251.5	310	154.25	420	0.641746
65	CHEMBL269197	+	3	4	B012466	M20	B012466_M20	M	20	3358.5	104.25	517.25	1493.25	596.5	135.75	186.5	325	0.737559
66	CHEMBL274548	-	1	1	B028265	M13	B028265_M13	M	13	3966.75	306.75	532.5	66.25	101.75	2428.5	377.25	153.75	0.56215
66	CHEMBL274548	-	2	1	B028266	L08	B028266_L08	L	8	3581.25	213.75	492.5	91.75	96.5	2259.25	300	127.5	0.635075
66	CHEMBL274548	-	3	1	B028267	K21	B028267_K21	K	21	3836.75	257.25	578.75	56.25	78	2308.75	398.5	159.25	0.643841
66	CHEMBL274548	+	1	1	B028265	D13	B028265_D13	D	13	2393.5	48.25	640.25	812.5	182.75	103.75	168.25	437.75	0.701031
66	CHEMBL274548	+	2	1	B028266	D11	B028266_D11	D	11	2318.75	51.75	596	770.75	198.25	102.75	137.75	461.5	0.632997
66	CHEMBL274548	+	3	1	B028267	K10	B028267_K10	K	10	2631	37.25	633.5	1009.25	273.25	152.5	119	406.25	0.696407
66	CHEMBL274548	-	1	2	B012452	N14	B012452_N14	N	14	4587.25	435.75	315.25	70	80.25	3130.5	244.75	310.75	0.448818
66	CHEMBL274548	-	2	2	B012453	I15	B012453_I15	I	15	4880.75	342.25	360.5	138	115.75	3512.75	246.25	165.25	0.442392
66	CHEMBL274548	-	3	2	B012454	L18	B012454_L18	L	18	4426.75	486.5	428.5	88.25	89.25	2789	352.25	193	0.488565
66	CHEMBL274548	+	1	2	B012452	I20	B012452_I20	I	20	3174.75	195.25	378.5	644.5	303.25	881.25	208.5	563.5	0.656785
66	CHEMBL274548	+	2	2	B012453	I20	B012453_I20	I	20	3380.75	172.5	360.75	589.25	256	1124.75	208.25	669.25	0.586686
66	CHEMBL274548	+	3	2	B012454	F15	B012454_F15	F	15	2488.75	105.5	323.5	613	211.75	495.75	199.5	539.75	0.716892
66	CHEMBL274548	-	1	3	B012461	C11	B012461_C11	C	11	3356.5	293.75	646.75	56.25	62.25	1982	186	129.5	0.445382
66	CHEMBL274548	-	2	3	B012462	D04	B012462_D04	D	4	3642.25	250.25	562.75	71.25	67.5	2084.25	393.75	212.5	0.497001
66	CHEMBL274548	+	1	3	B012461	D15	B012461_D15	D	15	2659	70.5	712.5	854.5	301	173.25	124.75	422.5	0.531298
66	CHEMBL274548	-	1	4	B012467	L08	B012467_L08	L	8	3636.5	211.25	508.5	72.25	75	2427.5	226	116	0.500331
66	CHEMBL274548	-	2	4	B012468	E19	B012468_E19	E	19	4031	262.25	577	83.75	83.25	2582	317	125.75	0.623093
66	CHEMBL274548	-	3	4	B012469	E11	B012469_E11	E	11	3779	233.75	524.5	66	61.25	2583.75	197.5	112.25	0.50794
66	CHEMBL274548	+	1	4	B012467	H09	B012467_H09	H	9	3068.5	29.5	520.75	1382	489.5	205.5	109.75	331.5	0.707501
66	CHEMBL274548	+	2	4	B012468	I20	B012468_I20	I	20	2607.75	76.5	617.75	773.75	250.25	180.25	219.75	489.5	0.696664
66	CHEMBL274548	+	3	4	B012469	F17	B012469_F17	F	17	3477.25	144.25	551.25	800	320.5	1162	170.75	328.5	0.593675
67	CHEMBL277535	-	1	1	B028265	G09	B028265_G09	G	9	3695.75	224.5	455	277.5	118.25	2262.75	247.5	110.25	0.827561
67	CHEMBL277535	-	2	1	B028266	D10	B028266_D10	D	10	3544.75	165.25	413	263.75	133	2217	246.5	106.25	0.795172
67	CHEMBL277535	-	3	1	B028267	G13	B028267_G13	G	13	3531.75	193.5	451	212.5	95.25	2237.25	231	111.25	0.856732
67	CHEMBL277535	+	1	1	B028265	D07	B028265_D07	D	7	4168.25	105.25	514.5	188.5	67	2352.75	249.5	690.75	0.48218
67	CHEMBL277535	+	2	1	B028266	C10	B028266_C10	C	10	4307.25	137.25	479.25	196	80	2497.5	268.75	648.5	0.48036
67	CHEMBL277535	+	3	1	B028267	D11	B028267_D11	D	11	3914.75	113.5	551	154	62.5	2196	217.75	620	0.48981
67	CHEMBL277535	-	1	2	B012452	K09	B012452_K09	K	9	4632.75	324.5	263.5	258.25	103.75	3232.75	325.5	124.5	0.663777
67	CHEMBL277535	-	2	2	B012453	L04	B012453_L04	L	4	4939	294.75	373.5	269	95.5	3276.75	464.5	165	0.642192
67	CHEMBL277535	-	3	2	B012454	H04	B012454_H04	H	4	3082	58.75	317.75	581.75	48.25	1162.5	313.25	599.75	0.41022
67	CHEMBL277535	+	1	2	B012452	E14	B012452_E14	E	14	5198	291.5	307.75	184.25	105.25	3589	190	530.25	0.581947
67	CHEMBL277535	+	2	2	B012453	E14	B012453_E14	E	14	4882.75	266.25	335.5	130.25	83.5	3335.25	197	535	0.556221
67	CHEMBL277535	+	3	2	B012454	E10	B012454_E10	E	10	4652.75	194.5	310.75	189.25	71.25	3097.5	222.5	567	0.526537
67	CHEMBL277535	-	1	3	B012461	N08	B012461_N08	N	8	3321	176	439	175	97.25	2094	207	132.75	0.731408
67	CHEMBL277535	-	2	3	B012462	C11	B012462_C11	C	11	3441.5	227	515.25	193	103	2095.25	190.25	117.75	0.814367
67	CHEMBL277535	+	1	3	B012461	B09	B012461_B09	B	9	3810	113.5	566	165.5	64.75	2233	141.5	525.75	0.478358
67	CHEMBL277535	-	1	4	B012467	J14	B012467_J14	J	14	3757	152.5	444	345	131.5	2394.25	216	73.75	0.753824
67	CHEMBL277535	-	2	4	B012468	D12	B012468_D12	D	12	3914	159	480.75	300.5	119.75	2528	217.75	108.25	0.735462
67	CHEMBL277535	-	3	4	B012469	N16	B012469_N16	N	16	4075.75	208.25	452.25	261	121.25	2645	288.75	99.25	0.790541
67	CHEMBL277535	+	1	4	B012467	F09	B012467_F09	F	9	4191.75	122.75	519.25	325.5	105	2481.75	217.5	420	0.487703
67	CHEMBL277535	+	2	4	B012468	N11	B012468_N11	N	11	4243.75	178.5	542	206.5	84.5	2532.75	234	465.5	0.455017
67	CHEMBL277535	+	3	4	B012469	D19	B012469_D19	D	19	4162	176.75	533.5	208	96	2400	268.25	479.5	0.553601
68	CHEMBL27759	-	1	1	B028262	L18	B028262_L18	L	18	3094.5	243	510	251	98	1578.5	251	163	0.502572
68	CHEMBL27759	-	2	1	B028263	C13	B028263_C13	C	13	3131	162	446.75	578.75	162.75	1409.5	243.5	127.75	0.383921
68	CHEMBL27759	-	3	1	B028264	I05	B028264_I05	I	5	3090.75	138	444.25	590.5	85	1446.75	229.5	156.75	0.399439
68	CHEMBL27759	+	1	1	B028262	B09	B028262_B09	B	9	3643	74.25	282.25	2225.5	534.25	3.5	168.75	354.5	0.635109
68	CHEMBL27759	+	2	1	B028263	J05	B028263_J05	J	5	3351	57	321.25	2003.25	447.5	18.75	124.5	378.75	0.629311
68	CHEMBL27759	+	3	1	B028264	E16	B028264_E16	E	16	3663.25	102.25	336	2084.25	626.25	20	112.75	381.75	0.664113
68	CHEMBL27759	-	1	2	B012449	G11	B012449_G11	G	11	4261	349.75	313.75	340.5	96	2861.5	182.75	116.75	0.548806
68	CHEMBL27759	-	2	2	B012450	I11	B012450_I11	I	11	4055	352.75	320.25	432.5	120.5	2579.5	129	120.5	0.503446
68	CHEMBL27759	-	3	2	B012451	L06	B012451_L06	L	6	4070	272.5	261	611.75	196	2458.5	160	110.25	0.471396
68	CHEMBL27759	+	1	2	B012449	D21	B012449_D21	D	21	3037	170	176.25	932.5	571.5	111	147	928.75	0.630266
68	CHEMBL27759	+	2	2	B012450	I18	B012450_I18	I	18	3094.25	105	211.5	1351.5	706.5	78.5	94.75	546.5	0.602783
68	CHEMBL27759	+	3	2	B012451	G14	B012451_G14	G	14	3278.5	69.5	219	1595	685	101.75	81.25	527	0.600834
68	CHEMBL27759	-	1	3	B012458	H08	B012458_H08	H	8	2324	147.75	490.5	249.25	100	1062.25	130.75	143.5	0.429619
68	CHEMBL27759	-	2	3	B012459	L12	B012459_L12	L	12	2382.75	222	434.25	241.75	155.25	1039.5	126.5	163.5	0.422978
68	CHEMBL27759	-	3	3	B012460	L10	B012460_L10	L	10	2326.5	69.75	435.75	587.25	177.75	789	146	121	0.42699
68	CHEMBL27759	+	1	3	B012458	J15	B012458_J15	J	15	2860	73.75	434	1350.75	425.5	32.5	76.75	466.75	0.596298
68	CHEMBL27759	+	2	3	B012459	O16	B012459_O16	O	16	3403.25	103.5	378.75	1781.75	600.5	41	123	374.75	0.643056
68	CHEMBL27759	+	3	3	B012460	I10	B012460_I10	I	10	3434	40.5	360.75	1709.25	737.5	109	80.25	396.75	0.566658
68	CHEMBL27759	-	1	4	B012464	K17	B012464_K17	K	17	3662	239.25	460.25	481.5	134.75	1946.25	266.75	133.25	0.453995
68	CHEMBL27759	-	2	4	B012465	L16	B012465_L16	L	16	3278	179.5	424.75	525.75	151.25	1662.5	211	123.25	0.495137
68	CHEMBL27759	-	3	4	B012466	J14	B012466_J14	J	14	3096	125.75	434.75	720	203.25	1317.25	169	126	0.484495
68	CHEMBL27759	+	1	4	B012464	C08	B012464_C08	C	8	4115	83.75	296.25	2389.5	914	45	91.25	295.25	0.555368
68	CHEMBL27759	+	2	4	B012465	M10	B012465_M10	M	10	3474	53	286.5	1815.5	604.25	159	80	475.75	0.555959
68	CHEMBL27759	+	3	4	B012466	B17	B012466_B17	B	17	3784.5	54.75	289.5	2377	578.25	17.75	146	321.25	0.714836
69	CHEMBL285932	-	1	1	B028262	D20	B028262_D20	D	20	4306	499.5	686.5	76.25	105.75	2368.75	427.75	141.5	0.618126
69	CHEMBL285932	-	2	1	B028263	O05	B028263_O05	O	5	4435.5	351	537.75	73	143.25	2572.5	560	198	0.610943
69	CHEMBL285932	-	3	1	B028264	J04	B028264_J04	J	4	3859.25	244.25	732.5	84	64.25	2273.25	326	135	0.606695
69	CHEMBL285932	+	1	1	B028262	G12	B028262_G12	G	12	2656.75	55.25	557.5	1107	307.75	78.75	140	410.5	0.662001
69	CHEMBL285932	+	2	1	B028263	K10	B028263_K10	K	10	2567.25	44	630.5	894.75	235	185.25	140.5	437.25	0.641937
69	CHEMBL285932	+	3	1	B028264	J21	B028264_J21	J	21	3461	172.5	594.5	125	86.5	1476	247.25	759.25	0.508591
69	CHEMBL285932	-	1	2	B012449	J14	B012449_J14	J	14	4767.5	386.25	341.75	121	108.5	3375	262.25	172.75	0.521149
69	CHEMBL285932	-	2	2	B012450	M11	B012450_M11	M	11	4879.5	413.5	335.5	163	107	3467.5	222	171	0.480106
69	CHEMBL285932	-	3	2	B012451	J10	B012451_J10	J	10	4822	285.75	304.25	131.75	110.5	3615.75	188.25	185.75	0.462295
69	CHEMBL285932	+	1	2	B012449	F07	B012449_F07	F	7	3164.25	167.25	320.25	1209.25	533.5	289.25	109.75	535	0.595452
69	CHEMBL285932	+	2	2	B012450	G04	B012450_G04	G	4	3259.75	96.75	316	1159.75	600.25	423.5	118.75	544.75	0.552026
69	CHEMBL285932	+	3	2	B012451	L11	B012451_L11	L	11	2875.5	129.25	337.25	879.25	278	624.75	175.5	451.5	0.647316
69	CHEMBL285932	-	1	3	B012458	M19	B012458_M19	M	19	3518.25	300.75	622.5	50	92	2006.25	300.25	146.5	0.474048
69	CHEMBL285932	-	2	3	B012459	J08	B012459_J08	J	8	3825.75	395.25	683	48.5	86.5	2254	181	177.5	0.469255
69	CHEMBL285932	-	3	3	B012460	E19	B012460_E19	E	19	3563.25	304.75	615.75	56	77	2124.75	245	140	0.580369
69	CHEMBL285932	+	1	3	B012458	F05	B012458_F05	F	5	2376.5	40	710.5	684.75	147.75	182	158.5	453	0.635095
69	CHEMBL285932	+	2	3	B012459	K06	B012459_K06	K	6	2306	20.25	625	587.5	267.75	188.75	86.75	530	0.617684
69	CHEMBL285932	+	3	3	B012460	C10	B012460_C10	C	10	2827.75	77.25	666.75	697.25	260.25	618	138.5	369.75	0.682057
69	CHEMBL285932	-	1	4	B012464	D18	B012464_D18	D	18	4187.25	279.75	541.75	64.75	82.5	2840.5	256.75	121.25	0.617579
69	CHEMBL285932	-	2	4	B012465	I13	B012465_I13	I	13	4110.75	298	536.25	67	106	2645.75	334.5	123.25	0.575118
69	CHEMBL285932	-	3	4	B012466	H18	B012466_H18	H	18	3883	253.75	576	94.25	78.75	2422	284.25	174	0.58045
69	CHEMBL285932	+	1	4	B012464	O12	B012464_O12	O	12	3382	72	438	1699	536	109	133	395	0.694564
69	CHEMBL285932	+	2	4	B012465	B19	B012465_B19	B	19	3420.75	120	451.75	1778	540.5	71.75	189.25	269.5	0.725424
69	CHEMBL285932	+	3	4	B012466	I20	B012466_I20	I	20	3330	125.75	619.5	1184.25	392.25	405.25	224.5	378.5	0.661816
70	CHEMBL287837	-	1	1	B028265	B12	B028265_B12	B	12	4581.25	315.25	508	77.5	77.25	3000	432.5	170.75	0.714304
70	CHEMBL287837	-	2	1	B028266	E05	B028266_E05	E	5	3981.75	279.5	543.5	82.25	74.75	2456.75	357	188	0.527865
70	CHEMBL287837	-	3	1	B028267	B10	B028267_B10	B	10	4212.25	307.5	505	63.75	69	2713	367	187	0.6894
70	CHEMBL287837	+	1	1	B028265	L11	B028265_L11	L	11	2461.5	94.75	629.75	755.25	268.25	104	186.25	423.25	0.657914
70	CHEMBL287837	+	2	1	B028266	J17	B028266_J17	J	17	2094	50	509.5	689.75	167.75	50.75	164.5	461.75	0.695446
70	CHEMBL287837	+	3	1	B028267	O14	B028267_O14	O	14	2423.25	104	324.5	1194.5	216.75	11.5	163	409	0.655411
70	CHEMBL287837	-	1	2	B012452	E05	B012452_E05	E	5	4882.25	303.5	413.25	185	77.75	3364.5	320	218.25	0.403311
70	CHEMBL287837	-	2	2	B012453	H20	B012453_H20	H	20	4805.25	358.75	396	111.25	100.75	3233.25	393.75	211.5	0.488812
70	CHEMBL287837	-	3	2	B012454	G07	B012454_G07	G	7	4540.5	338.75	353.75	130.75	75.25	3160.75	286.5	194.75	0.389097
70	CHEMBL287837	+	1	2	B012452	G18	B012452_G18	G	18	2755.5	135	345.75	896.75	267.75	446	184.25	480	0.713076
70	CHEMBL287837	+	2	2	B012453	K20	B012453_K20	K	20	2848	155.25	394.25	616	215.5	656	268.25	542.75	0.700529
70	CHEMBL287837	+	3	2	B012454	B09	B012454_B09	B	9	2387.25	58	242.75	1124.25	264	122.5	147.75	428	0.613392
70	CHEMBL287837	-	1	3	B012461	H14	B012461_H14	H	14	3324	301	646.25	38.75	59.25	1973	132.75	173	0.493317
70	CHEMBL287837	-	2	3	B012462	O07	B012462_O07	O	7	3826	278.75	563.25	75	98.25	2418.5	236	156.25	0.517139
70	CHEMBL287837	+	1	3	B012461	H15	B012461_H15	H	15	2478.75	45	631	785.5	296	112	105.75	503.5	0.717175
70	CHEMBL287837	+	2	3	B012462	D11	B012462_D11	D	11	2462.25	43.25	437.75	1132.25	252.25	12	153	431.75	0.742622
70	CHEMBL287837	-	1	4	B012467	F20	B012467_F20	F	20	3784.5	221	614	66	89.5	2288.25	347.75	158	0.590757
70	CHEMBL287837	-	2	4	B012468	O21	B012468_O21	O	21	3637.75	350.5	830.75	44.5	54	1802.75	329.25	226	0.596844
70	CHEMBL287837	-	3	4	B012469	B12	B012469_B12	B	12	4178.75	278.5	524.75	80	57.25	2868.5	205.5	164.25	0.589069
70	CHEMBL287837	+	1	4	B012467	J17	B012467_J17	J	17	2581.25	64	583.25	951.75	293	218	153.25	318	0.780325
70	CHEMBL287837	+	2	4	B012468	J13	B012468_J13	J	13	3538.25	96.75	509.75	123.75	37.25	2030.75	123.75	616.25	0.401689
70	CHEMBL287837	+	3	4	B012469	G08	B012469_G08	G	8	3093.75	113	618	1059.5	478.25	333	144.75	347.25	0.637052
71	CHEMBL292065	-	1	1	B028265	K15	B028265_K15	K	15	3813	248.5	546.5	67.5	93.75	2389.25	311.75	155.75	0.610341
71	CHEMBL292065	-	2	1	B028266	O09	B028266_O09	O	9	4382.5	282.5	487.75	54	106.5	2769	477	205.75	0.642593
71	CHEMBL292065	-	3	1	B028267	J04	B028267_J04	J	4	3855.5	259	573.75	75	70.75	2391.75	338.5	146.75	0.595298
71	CHEMBL292065	+	1	1	B028265	O18	B028265_O18	O	18	2628.5	126.5	392	1327.5	220	23.25	174.75	364.5	0.742544
71	CHEMBL292065	+	2	1	B028266	L07	B028266_L07	L	7	2316.5	24.5	505.5	907.5	253	97.75	115.75	412.5	0.730133
71	CHEMBL292065	+	3	1	B028267	D07	B028267_D07	D	7	3292.75	111.75	542.75	169.75	67.25	1688.25	136.25	576.75	0.432385
71	CHEMBL292065	-	1	2	B012452	J14	B012452_J14	J	14	4545.5	289.75	320	116.5	98.5	3337.25	198.75	184.75	0.483846
71	CHEMBL292065	-	2	2	B012453	C11	B012453_C11	C	11	4735.5	309.5	353.5	158.5	97	3493.5	184.25	139.25	0.443278
71	CHEMBL292065	-	3	2	B012454	L16	B012454_L16	L	16	4191.75	353	304.25	90.5	92.75	2902	242	207.25	0.513862
71	CHEMBL292065	+	1	2	B012452	M14	B012452_M14	M	14	4383.75	232.75	318.75	274	132.25	2747.5	186.5	492	0.62967
71	CHEMBL292065	+	2	2	B012453	O20	B012453_O20	O	20	2649.5	163	390.25	743	236.75	412.25	252.25	452	0.699336
71	CHEMBL292065	+	3	2	B012454	H11	B012454_H11	H	11	2339	46.75	283.75	701.5	248.75	370.75	130.75	556.75	0.670694
71	CHEMBL292065	-	1	3	B012461	K15	B012461_K15	K	15	3501	296.5	617.5	49.75	68.5	2153	171.5	144.25	0.496361
71	CHEMBL292065	-	2	3	B012462	K11	B012462_K11	K	11	3590	330	544	66.25	106	2241.5	180.25	122	0.592478
71	CHEMBL292065	+	1	3	B012461	G10	B012461_G10	G	10	2235.75	43.75	638.5	595.5	188.75	214.75	101.75	452.75	0.635152
71	CHEMBL292065	+	2	3	B012462	L07	B012462_L07	L	7	2649	40.75	681	856.75	177	349	140	404.5	0.602661
71	CHEMBL292065	-	1	4	B012467	L16	B012467_L16	L	16	3674.25	242.5	501.25	74	80.25	2402.25	250.5	123.5	0.526814
71	CHEMBL292065	-	2	4	B012468	O15	B012468_O15	O	15	4298.75	349.5	480.75	83	77	2915.25	265.5	127.75	0.543695
71	CHEMBL292065	-	3	4	B012469	J18	B012469_J18	J	18	3981.25	310.5	567.25	73.5	80.25	2532	296	121.75	0.618116
71	CHEMBL292065	+	1	4	B012467	L15	B012467_L15	L	15	3247	74.25	491.25	1462.25	551.25	221.5	131.5	315	0.671287
71	CHEMBL292065	+	2	4	B012468	N19	B012468_N19	N	19	3201	90.25	515	1470.5	425	209.75	178.25	312.25	0.629589
71	CHEMBL292065	+	3	4	B012469	N17	B012469_N17	N	17	3297.75	97.5	432.5	1729	501.5	139.5	139.5	258.25	0.773105
72	CHEMBL293277	-	1	1	B028262	N10	B028262_N10	N	10	4366.75	406.25	589.5	75.5	102	2545	494.75	153.75	0.673536
72	CHEMBL293277	-	2	1	B028263	E21	B028263_E21	E	21	4152	307.5	611.5	66.75	103.75	2455.75	457	149.75	0.665925
72	CHEMBL293277	-	3	1	B028264	I19	B028264_I19	I	19	3832.25	262.5	601.25	57.5	69.5	2284.75	393.25	163.5	0.641351
72	CHEMBL293277	+	1	1	B028262	C20	B028262_C20	C	20	2768.75	152	579.5	1060	307	14.25	197.75	458.25	0.691283
72	CHEMBL293277	+	2	1	B028263	G04	B028263_G04	G	4	2323.75	21.5	612.75	760	180.25	160.25	155.5	433.5	0.681126
72	CHEMBL293277	+	3	1	B028264	M20	B028264_M20	M	20	2591	90.25	583.75	912.25	248	127.5	225.5	403.75	0.698797
72	CHEMBL293277	-	1	2	B012449	M15	B012449_M15	M	15	4729	539	374.5	95.25	105.25	3053.25	317.5	244.25	0.499196
72	CHEMBL293277	-	2	2	B012450	I15	B012450_I15	I	15	4736.25	413.5	394.5	126.75	95.25	3247.5	268	190.75	0.549956
72	CHEMBL293277	-	3	2	B012451	J14	B012451_J14	J	14	4680.75	347	318.75	123	114	3382.75	231	164.25	0.503753
72	CHEMBL293277	+	1	2	B012449	F19	B012449_F19	F	19	3013	165.5	261.25	1296.25	508.25	83.75	157.25	540.75	0.668623
72	CHEMBL293277	+	2	2	B012450	M08	B012450_M08	M	8	3143.25	178.5	310	1046.25	597	406.25	97.75	507.5	0.568636
72	CHEMBL293277	+	3	2	B012451	J13	B012451_J13	J	13	2705	121	380.5	754.25	307.25	455.75	177.5	508.75	0.694457
72	CHEMBL293277	-	1	3	B012458	N16	B012458_N16	N	16	3419	271	590.75	53.5	96.5	2036.25	247.75	123.25	0.556669
72	CHEMBL293277	-	2	3	B012459	N04	B012459_N04	N	4	3687.25	333.75	678.75	57.5	75.75	1970.5	378.25	192.75	0.358055
72	CHEMBL293277	-	3	3	B012460	L16	B012460_L16	L	16	3561.25	323.25	561.75	54.5	85.75	2174.5	205.25	156.25	0.50331
72	CHEMBL293277	+	1	3	B012458	L21	B012458_L21	L	21	2578.25	112	711.25	725.25	151.5	128.25	309.5	440.5	0.702882
72	CHEMBL293277	+	2	3	B012459	F19	B012459_F19	F	19	2166.5	50.5	666.5	628	96.5	41	229.75	454.25	0.670289
72	CHEMBL293277	+	3	3	B012460	L19	B012460_L19	L	19	2766.25	140.5	676.5	630.25	173.5	444	210	491.5	0.617771
72	CHEMBL293277	-	1	4	B012464	H04	B012464_H04	H	4	4560.25	240.25	498	108.5	153	2982.5	411.75	166.25	0.518455
72	CHEMBL293277	-	2	4	B012465	I05	B012465_I05	I	5	3886.75	217.75	556	101.75	84.5	2479.5	323.75	123.5	0.546456
72	CHEMBL293277	-	3	4	B012466	N20	B012466_N20	N	20	4206	282	578.75	61.5	84.75	2653.75	367	178.25	0.589656
72	CHEMBL293277	+	1	4	B012464	E12	B012464_E12	E	12	3572.25	61.5	533.5	1595.5	687.75	210.5	142.75	340.75	0.698264
72	CHEMBL293277	+	2	4	B012465	H11	B012465_H11	H	11	3520.75	127.75	535	835.5	308	1188	160.75	365.75	0.575265
72	CHEMBL293277	+	3	4	B012466	F17	B012466_F17	F	17	3450	97.75	544.75	1371	417.5	560.75	145.5	312.75	0.619175
73	CHEMBL30008	-	1	1	B028265	L08	B028265_L08	L	8	2094.5	48.75	454.5	290.5	97	701.25	373.25	129.25	0.647831
73	CHEMBL30008	-	2	1	B028266	J16	B028266_J16	J	16	2066	115.5	591.25	194.25	83.75	588.5	336.25	156.5	0.691529
73	CHEMBL30008	-	3	1	B028267	D06	B028267_D06	D	6	2089	56.75	497.5	258.75	64.25	718.75	340.5	152.5	0.641624
73	CHEMBL30008	+	1	1	B028265	O10	B028265_O10	O	10	2903.75	74.25	672.75	530	92.75	738.25	309.75	486	0.470665
73	CHEMBL30008	+	2	1	B028266	M20	B028266_M20	M	20	2630.5	86	756.25	330.5	85.75	508.5	329.75	533.75	0.532837
73	CHEMBL30008	+	3	1	B028267	O18	B028267_O18	O	18	2913	79	688.75	534.25	108.25	628.5	393.75	480.5	0.549038
73	CHEMBL30008	-	1	2	B012452	K21	B012452_K21	K	21	3056.5	186.5	553	192.25	144.5	1223.5	507.75	249	0.591999
73	CHEMBL30008	-	2	2	B012453	B12	B012453_B12	B	12	3452.5	299.25	324.25	469.25	297.75	1647.75	250.5	163.75	0.594053
73	CHEMBL30008	-	3	2	B012454	I21	B012454_I21	I	21	3058.5	193.25	633	134	132.25	1190.25	425	350.75	0.608315
73	CHEMBL30008	+	1	2	B012452	L13	B012452_L13	L	13	3399.25	232.5	441.75	364.5	154	1413.75	228.25	564.5	0.562364
73	CHEMBL30008	+	2	2	B012453	N17	B012453_N17	N	17	3452.5	199	456.75	370	156	1482.25	265	523.5	0.560226
73	CHEMBL30008	+	3	2	B012454	G08	B012454_G08	G	8	3682.75	179.5	395.5	389.25	143.75	1819.25	239.5	516	0.503854
73	CHEMBL30008	-	1	3	B012461	C19	B012461_C19	C	19	1870.5	109.75	628.75	179.25	61	440.5	300.5	150.75	0.667502
73	CHEMBL30008	-	2	3	B012462	F06	B012462_F06	F	6	1981.25	89.75	509.5	212.25	86	664.25	277.75	141.75	0.597981
73	CHEMBL30008	+	1	3	B012461	J05	B012461_J05	J	5	2175.75	30.25	698.25	267.5	46.75	354.75	225.25	553	0.456721
73	CHEMBL30008	-	1	4	B012467	F16	B012467_F16	F	16	2068.5	99.5	554.25	326.75	97.75	578.5	277.75	134	0.689725
73	CHEMBL30008	-	2	4	B012468	J12	B012468_J12	J	12	2070.5	93.75	567.75	406.75	93.75	513.5	274	121	0.66847
73	CHEMBL30008	-	3	4	B012469	F04	B012469_F04	F	4	2409.25	37.5	569	411.25	69.5	776.75	382	163.25	0.541391
73	CHEMBL30008	+	1	4	B012467	J13	B012467_J13	J	13	2889.5	62	636.75	767	108	650.75	265.5	399.5	0.547238
73	CHEMBL30008	+	2	4	B012468	C20	B012468_C20	C	20	2943.5	83.5	780.75	502.25	116.75	707.5	325.75	427	0.570581
73	CHEMBL30008	+	3	4	B012469	E20	B012469_E20	E	20	2936	71.75	756.5	645.5	117.5	675.5	308.25	361	0.58148
74	CHEMBL310871	-	1	1	B028265	K17	B028265_K17	K	17	3662.25	246	547	61.5	97.25	2143	407.25	160.25	0.568137
74	CHEMBL310871	-	2	1	B028266	L16	B028266_L16	L	16	3588.75	252.5	566	62.75	85.25	2126.5	344.5	151.25	0.546405
74	CHEMBL310871	-	3	1	B028267	G09	B028267_G09	G	9	3581.5	195.75	477	129	93.75	2260	304.5	121.5	0.595216
74	CHEMBL310871	+	1	1	B028265	C18	B028265_C18	C	18	2457	55.25	502	962	216.25	70.5	184	467	0.729898
74	CHEMBL310871	+	2	1	B028266	L05	B028266_L05	L	5	2393.25	18.75	455.25	928.5	242.5	121.75	137.25	489.25	0.71206
74	CHEMBL310871	+	3	1	B028267	H19	B028267_H19	H	19	2876.5	115.75	628.25	641.25	158	591	228.75	513.5	0.562292
74	CHEMBL310871	-	1	2	B012452	K15	B012452_K15	K	15	4090.5	307	330.25	94.25	106.75	2848.75	220	183.5	0.453512
74	CHEMBL310871	-	2	2	B012453	J12	B012453_J12	J	12	4413.25	393.75	387.5	123.5	111.75	2985.75	249.25	161.75	0.521072
74	CHEMBL310871	-	3	2	B012454	I09	B012454_I09	I	9	3986.5	307.75	353.75	89.25	80.25	2636	221.75	297.75	0.531529
74	CHEMBL310871	+	1	2	B012452	C10	B012452_C10	C	10	2803.75	36.75	283	1158.25	400	368.5	137	420.25	0.716766
74	CHEMBL310871	+	2	2	B012453	H07	B012453_H07	H	7	4391.25	214.75	323.5	688.25	274.25	2240	162.25	488.25	0.54818
74	CHEMBL310871	+	3	2	B012454	E08	B012454_E08	E	8	3200.5	122.25	331.25	783.25	391.25	977.5	148.25	446.75	0.654029
74	CHEMBL310871	-	1	3	B012461	K09	B012461_K09	K	9	3168.75	230.25	557	81.5	68.25	1911	183.5	137.25	0.344126
74	CHEMBL310871	+	1	3	B012461	M12	B012461_M12	M	12	2567.75	118.5	599.5	627	201	389	132.25	500.5	0.579651
74	CHEMBL310871	+	2	3	B012462	B05	B012462_B05	B	5	2252	22.5	539.5	928.25	168.5	95.5	137.5	360.25	0.765051
74	CHEMBL310871	-	1	4	B012467	I15	B012467_I15	I	15	3878.75	228	495	91	103	2521.25	311	129.5	0.567009
74	CHEMBL310871	-	2	4	B012468	F16	B012468_F16	F	16	3225.5	173	512.5	125.5	92	1932.25	280.75	109.5	0.660487
74	CHEMBL310871	-	3	4	B012469	H18	B012469_H18	H	18	3901.5	273.25	559.25	74.5	95	2441.5	327.75	130.25	0.575761
74	CHEMBL310871	+	1	4	B012467	J19	B012467_J19	J	19	3642	179.75	577.25	724.75	307	1213	214.75	425.5	0.57445
74	CHEMBL310871	+	2	4	B012468	K08	B012468_K08	K	8	3208	26	417.25	1716.25	448.75	161.25	122	316.5	0.761017
74	CHEMBL310871	+	3	4	B012469	E08	B012469_E08	E	8	3215	51.5	567.5	1337.25	396.25	404.25	151.75	306.5	0.770099
75	CHEMBL3188597	-	1	1	B028262	D04	B028262_D04	D	4	3988.75	200.5	555.25	91.75	107.75	2483.25	396.5	153.75	0.59866
75	CHEMBL3188597	-	2	1	B028263	M13	B028263_M13	M	13	4076.75	292.75	577.5	58.5	85	2517.5	401.75	143.75	0.611999
75	CHEMBL3188597	-	3	1	B028264	O15	B028264_O15	O	15	4310.25	231.5	499	108.5	129.75	2604	596.75	140.75	0.717666
75	CHEMBL3188597	+	1	1	B028262	C10	B028262_C10	C	10	2611	157	656	457.75	137	509.25	281.25	412.75	0.639286
75	CHEMBL3188597	+	2	1	B028263	K06	B028263_K06	K	6	2160.25	24.25	548.75	503.75	130.25	152.5	137	663.75	0.542523
75	CHEMBL3188597	+	3	1	B028264	I14	B028264_I14	I	14	2605.5	36.5	581.5	986	213.5	208.75	155.75	423.5	0.643214
75	CHEMBL3188597	-	1	2	B012449	I07	B012449_I07	I	7	5041.5	386.25	401.25	163.75	113.25	3455.5	362.75	158.75	0.451954
75	CHEMBL3188597	-	2	2	B012450	H06	B012450_H06	H	6	4781	358.5	414	143.75	76.25	3292.25	298.25	198	0.36253
75	CHEMBL3188597	-	3	2	B012451	I11	B012451_I11	I	11	4712	317	365.25	106.25	94.75	3407	209.5	212.25	0.438508
75	CHEMBL3188597	+	1	2	B012449	L11	B012449_L11	L	11	4443.25	343	318	773.25	255.75	2175.5	217.75	360	0.693459
75	CHEMBL3188597	+	2	2	B012450	B21	B012450_B21	B	21	3145.75	209.75	299.5	1084.25	420	163.75	180.75	787.75	0.646372
75	CHEMBL3188597	+	3	2	B012451	F11	B012451_F11	F	11	2798.5	92.5	335.5	863.5	320.75	527.25	165.75	493.25	0.655389
75	CHEMBL3188597	-	1	3	B012458	J16	B012458_J16	J	16	3574.75	325.75	636	55.75	80.75	2131.25	230.5	114.75	0.47354
75	CHEMBL3188597	-	2	3	B012459	K17	B012459_K17	K	17	3665.75	312.25	766.75	35.75	59.25	1915.75	167.25	408.75	0.495161
75	CHEMBL3188597	-	3	3	B012460	I13	B012460_I13	I	13	3529.75	300.75	608	60.75	96.5	2115.25	248.25	100.25	0.553339
75	CHEMBL3188597	+	1	3	B012458	O08	B012458_O08	O	8	3096.5	160.5	676.75	1033.75	274.5	463.5	159.5	328	0.445652
75	CHEMBL3188597	+	2	3	B012459	J13	B012459_J13	J	13	2482.75	80.25	651.75	678.75	197	241.75	158	475.25	0.579597
75	CHEMBL3188597	+	3	3	B012460	H13	B012460_H13	H	13	2223.75	36.25	629.75	756	166.5	105	149	381.25	0.678667
75	CHEMBL3188597	-	1	4	B012464	D08	B012464_D08	D	8	2812.75	167.25	585	112	76.5	1403.5	322.5	146	0.429838
75	CHEMBL3188597	-	2	4	B012465	L12	B012465_L12	L	12	3982	273.75	505	102.75	103	2621.25	268	108.25	0.529325
75	CHEMBL3188597	-	3	4	B012466	K17	B012466_K17	K	17	3750.5	257.5	590.5	77.5	92.25	2305.5	287.25	140	0.539771
75	CHEMBL3188597	+	1	4	B012464	F07	B012464_F07	F	7	3553.75	64.5	533.75	1538.25	614	324.75	124.5	354	0.655341
75	CHEMBL3188597	+	2	4	B012465	G06	B012465_G06	G	6	3445	92.5	551.5	721.25	260.25	1208	188	423.5	0.519292
75	CHEMBL3188597	+	3	4	B012466	L11	B012466_L11	L	11	3413.25	99.5	582.5	850	242.75	1104.5	162	372	0.511946
76	CHEMBL3314003	-	1	1	B028265	M19	B028265_M19	M	19	3901	268	608.75	52.75	99.5	2286.5	424.25	161.25	0.594564
76	CHEMBL3314003	-	2	1	B028266	K07	B028266_K07	K	7	3967.75	248.25	530.25	80	84.75	2524.25	296.25	204	0.559689
76	CHEMBL3314003	-	3	1	B028267	E07	B028267_E07	E	7	3765.25	259.25	598.25	99.75	70.75	2318.75	279.5	139	0.636005
76	CHEMBL3314003	+	1	1	B028265	I06	B028265_I06	I	6	2396.25	28.75	595.25	709.25	214.5	179.75	140.75	528	0.621255
76	CHEMBL3314003	+	2	1	B028266	F19	B028266_F19	F	19	2156.5	44.25	577.25	446	167.75	52	206	663.25	0.717283
76	CHEMBL3314003	+	3	1	B028267	C08	B028267_C08	C	8	2804.75	35.75	396.75	1516.75	333.5	62.75	105	354.25	0.71864
76	CHEMBL3314003	-	1	2	B012452	N06	B012452_N06	N	6	4468.5	286.5	359	77.25	71.25	3087.25	265.75	321.5	0.3576
76	CHEMBL3314003	-	2	2	B012453	I17	B012453_I17	I	17	4604.5	401.5	302.25	126	116.75	3227.75	234.75	195.5	0.513973
76	CHEMBL3314003	-	3	2	B012454	H12	B012454_H12	H	12	4336.5	344.5	396.5	101	96.25	3036	202	160.25	0.419149
76	CHEMBL3314003	+	1	2	B012452	D19	B012452_D19	D	19	2610.25	83.5	330.75	831.75	265.25	451.25	186.5	461.25	0.754863
76	CHEMBL3314003	+	2	2	B012453	M10	B012453_M10	M	10	3142	109.5	306.75	631	261	1213.5	152.5	467.75	0.620194
76	CHEMBL3314003	+	3	2	B012454	O06	B012454_O06	O	6	2914	557.25	489	74.75	75	710.75	67.5	939.75	0.377036
76	CHEMBL3314003	-	1	3	B012461	H04	B012461_H04	H	4	3782.75	246	608.75	45.25	64.25	2107.25	297.75	413.5	0.431222
76	CHEMBL3314003	-	2	3	B012462	B08	B012462_B08	B	8	4131.25	360.75	581	78.5	93.5	2676.25	209.25	132	0.591129
76	CHEMBL3314003	+	1	3	B012461	J15	B012461_J15	J	15	2843.75	84.75	671.25	789.75	198	486.25	124.25	489.5	0.6189
76	CHEMBL3314003	+	2	3	B012462	K06	B012462_K06	K	6	2331.25	19	691.5	731.5	93.5	238.75	155	402	0.668122
76	CHEMBL3314003	-	1	4	B012467	M09	B012467_M09	M	9	3858.5	259.75	674.5	65.25	78.25	2378	273.75	129	0.484834
76	CHEMBL3314003	-	2	4	B012468	B18	B012468_B18	B	18	4293	338.5	539.75	69	67.75	2848.5	291	138.5	0.694666
76	CHEMBL3314003	-	3	4	B012469	B08	B012469_B08	B	8	4481	277.25	580.25	108.5	62.75	3117	214.25	121	0.604213
76	CHEMBL3314003	+	1	4	B012467	G10	B012467_G10	G	10	2941	57	530.75	923.5	361.75	516.75	125	426.25	0.60505
76	CHEMBL3314003	+	2	4	B012468	J07	B012468_J07	J	7	2931	25.25	471.5	1284.5	323.75	365.75	140.5	319.75	0.730803
76	CHEMBL3314003	+	3	4	B012469	E04	B012469_E04	E	4	3010	45.75	573.25	1275	448.75	171	156.25	340	0.640724
77	CHEMBL36	-	1	1	B028262	O15	B028262_O15	O	15	4277	406.25	501	206.25	138	2445.5	456.25	123.75	0.841067
77	CHEMBL36	-	2	1	B028263	G21	B028263_G21	G	21	3745	217	523.25	172.75	103.75	2206.75	391	130.5	0.854419
77	CHEMBL36	-	3	1	B028264	N04	B028264_N04	N	4	4060	278.5	564	221.75	97.25	2183.5	565.75	149.25	0.822953
77	CHEMBL36	+	1	1	B028262	H19	B028262_H19	H	19	4050	170	562.5	119.75	88.25	2187	294.5	628	0.539735
77	CHEMBL36	+	2	1	B028263	H19	B028263_H19	H	19	3942	142.75	599	114.25	77.75	2156.25	269.25	582.75	0.55144
77	CHEMBL36	+	3	1	B028264	M10	B028264_M10	M	10	4071.25	136.25	583.75	197.5	83.5	2247.5	291	531.75	0.450457
77	CHEMBL36	-	1	2	B012449	H08	B012449_H08	H	8	4862.5	291.75	315	237.75	110.75	3557	239.5	110.75	0.635241
77	CHEMBL36	-	2	2	B012450	B16	B012450_B16	B	16	5024.25	398.75	371	250.75	105.25	3457	320.25	121.25	0.653394
77	CHEMBL36	-	3	2	B012451	H10	B012451_H10	H	10	4869	333.75	327.75	257.5	116.75	3439.5	241.75	152	0.695657
77	CHEMBL36	+	1	2	B012449	K20	B012449_K20	K	20	4974.75	327	455.75	136	79	3030.5	331.25	615.25	0.620157
77	CHEMBL36	+	2	2	B012450	G12	B012450_G12	G	12	4769.25	241	413.25	209.25	77.5	3178	184	466.25	0.55365
77	CHEMBL36	+	3	2	B012451	M14	B012451_M14	M	14	5040.75	277.5	297.5	119.25	95.75	3419.5	200.75	630.5	0.532894
77	CHEMBL36	-	1	3	B012458	I21	B012458_I21	I	21	3553	196	639.25	130.75	98.75	1897.25	398.75	192.25	0.715905
77	CHEMBL36	-	2	3	B012459	I11	B012459_I11	I	11	3474.5	237.75	501.25	148.5	123.75	2136.5	171.5	155.25	0.805209
77	CHEMBL36	-	3	3	B012460	J14	B012460_J14	J	14	3317.25	231.25	447.5	163	115.75	2023	199	137.75	0.72641
77	CHEMBL36	+	1	3	B012458	F09	B012458_F09	F	9	3845	223.25	604.75	146.75	73.75	2032.25	175.25	589	0.414583
77	CHEMBL36	+	2	3	B012459	D15	B012459_D15	D	15	3476	203.25	555.25	142.75	75.25	1774	144.75	580.75	0.47014
77	CHEMBL36	+	3	3	B012460	M16	B012460_M16	M	16	3757.75	180.25	566.5	141.5	94.5	2013.5	194.75	566.75	0.479737
77	CHEMBL36	-	1	4	B012464	I11	B012464_I11	I	11	4002.25	230.25	396.25	292	165	2549	280.75	89	0.819172
77	CHEMBL36	-	2	4	B012465	D08	B012465_D08	D	8	3477.5	162.75	470.25	349	110.5	1981.5	284.25	119.25	0.68681
77	CHEMBL36	-	3	4	B012466	B18	B012466_B18	B	18	3344.5	287.5	604.25	223.5	88.25	1827.5	234.75	78.75	0.796731
77	CHEMBL36	+	1	4	B012464	K20	B012464_K20	K	20	4477	212.5	617.25	219.25	130.75	2432	335.5	529.75	0.559409
77	CHEMBL36	+	2	4	B012465	H13	B012465_H13	H	13	4350	190.25	531.25	263.5	114.75	2505.75	272.5	472	0.513155
77	CHEMBL36	+	3	4	B012466	H17	B012466_H17	H	17	3948.75	143.5	514	249.25	88.75	2264.75	214	474.5	0.527115
78	CHEMBL376897	-	1	1	B028262	L12	B028262_L12	L	12	4063	299.5	523.5	68.5	97.75	2585.5	350.5	137.75	0.641719
78	CHEMBL376897	-	2	1	B028263	C21	B028263_C21	C	21	4343.25	402	637.75	59.25	98	2460	471.75	214.5	0.672085
78	CHEMBL376897	-	3	1	B028264	G21	B028264_G21	G	21	3939	243	675	103.5	95.75	2210.75	456.25	154.75	0.743758
78	CHEMBL376897	+	1	1	B028262	M08	B028262_M08	M	8	2162.25	33.75	558.5	748.5	124.5	89.5	169.5	438	0.647191
78	CHEMBL376897	+	2	1	B028263	O10	B028263_O10	O	10	2915.25	72.75	455.75	1412.25	336	116	168.25	354.25	0.660627
78	CHEMBL376897	+	3	1	B028264	D05	B028264_D05	D	5	2570.25	37.5	553.25	1068.5	243.75	79.75	140	447.5	0.662272
78	CHEMBL376897	-	1	2	B012449	N10	B012449_N10	N	10	4815.5	440.25	401	92.25	79.5	3305.5	277	220	0.435008
78	CHEMBL376897	-	2	2	B012450	O15	B012450_O15	O	15	4661.25	339.75	378.75	115.25	87	3334.25	241.5	164.75	0.489495
78	CHEMBL376897	-	3	2	B012451	J08	B012451_J08	J	8	4729.25	316.5	347.5	132.5	107.25	3373.5	254	198	0.383305
78	CHEMBL376897	+	1	2	B012449	B11	B012449_B11	B	11	3086	165	340.25	1238	409.5	282.5	180.5	470.25	0.667273
78	CHEMBL376897	+	2	2	B012450	B13	B012450_B13	B	13	3226.5	122	299	1074.75	353.25	700	139.5	538	0.631197
78	CHEMBL376897	+	3	2	B012451	B19	B012451_B19	B	19	2653.75	106.75	288.5	1029.5	343.5	190.25	202	493.25	0.73805
78	CHEMBL376897	-	1	3	B012458	O05	B012458_O05	O	5	4026.5	345	689	42.25	64.25	2183.25	363.5	339.25	0.528675
78	CHEMBL376897	-	2	3	B012459	C15	B012459_C15	C	15	3737	328.25	605.5	50	90.75	2366.75	164.5	131.25	0.587796
78	CHEMBL376897	-	3	3	B012460	I09	B012460_I09	I	9	3549	294.5	609.25	56.5	66.5	2211	190.5	120.75	0.457067
78	CHEMBL376897	+	1	3	B012458	M12	B012458_M12	M	12	2672	124.25	620	624.75	200.5	386	146.5	570	0.571004
78	CHEMBL376897	+	2	3	B012459	B11	B012459_B11	B	11	2636	36	566.5	1224.25	337.25	60.25	97.25	314.5	0.77384
78	CHEMBL376897	+	3	3	B012460	I08	B012460_I08	I	8	2907	50.5	586.75	830.25	287.25	579	120.5	452.75	0.449657
78	CHEMBL376897	-	1	4	B012464	L08	B012464_L08	L	8	4141	250.5	551.25	95.25	107.25	2716	290.25	130.5	0.604917
78	CHEMBL376897	-	2	4	B012465	F20	B012465_F20	F	20	4401.25	307.5	576.25	64.75	102	2820.25	412.25	118.25	0.639787
78	CHEMBL376897	-	3	4	B012466	E17	B012466_E17	E	17	4012	240.25	554	62	81	2701	224	149.75	0.573489
78	CHEMBL376897	+	1	4	B012464	B15	B012464_B15	B	15	3533.5	122.25	413.75	1856	589.5	96.75	177.25	278	0.70697
78	CHEMBL376897	+	2	4	B012465	H17	B012465_H17	H	17	2716	122.5	602.75	831.25	149	355.5	238.75	416.25	0.571142
78	CHEMBL376897	+	3	4	B012466	C04	B012466_C04	C	4	3218.5	55	381.5	1251.75	731	114.25	130.25	554.75	0.745864
79	CHEMBL385517	-	1	1	B028265	N14	B028265_N14	N	14	3677	242.25	496.5	73.75	102.25	2275.75	340.25	146.25	0.609964
79	CHEMBL385517	-	2	1	B028266	D04	B028266_D04	D	4	3743.75	208.75	476.75	103.75	90	2375.25	324.5	164.75	0.588241
79	CHEMBL385517	-	3	1	B028267	I19	B028267_I19	I	19	3533	240.75	514.25	87	95.5	2145.25	317.25	133	0.617801
79	CHEMBL385517	+	1	1	B028265	D15	B028265_D15	D	15	2700.25	63.75	641.75	1032	180.25	204.75	195.75	382	0.700312
79	CHEMBL385517	+	2	1	B028266	N05	B028266_N05	N	5	2770.25	89.75	558.5	645.5	174.25	604	202.75	495.5	0.431722
79	CHEMBL385517	+	3	1	B028267	C06	B028267_C06	C	6	2694.75	54.75	553.75	367	91.75	738.75	133.5	755.25	0.472717
79	CHEMBL385517	-	1	2	B012452	D08	B012452_D08	D	8	4726.25	259.5	287.5	143.5	105.25	3476.5	218.25	235.75	0.476674
79	CHEMBL385517	-	2	2	B012453	C17	B012453_C17	C	17	4811	323	335	165.5	103.5	3458.5	249.75	175.75	0.544877
79	CHEMBL385517	-	3	2	B012454	B20	B012454_B20	B	20	4566	367	310.25	98	77.75	3118.5	329.25	265.25	0.555061
79	CHEMBL385517	+	1	2	B012452	E18	B012452_E18	E	18	2946.75	178.25	333.25	673.75	197.5	791.75	206	566.25	0.674962
79	CHEMBL385517	+	2	2	B012453	H11	B012453_H11	H	11	3327.75	148.5	363.25	518.75	191.5	1306	164.5	635.25	0.606947
79	CHEMBL385517	+	3	2	B012454	H21	B012454_H21	H	21	3011.25	153	402.25	352.5	107.25	1071	264	661.25	0.728509
79	CHEMBL385517	-	1	3	B012461	H08	B012461_H08	H	8	3365.75	258	514.75	85.5	95.25	2124.25	160.5	127.5	0.423497
79	CHEMBL385517	-	2	3	B012462	H06	B012462_H06	H	6	3509	255.25	531	74.5	64.5	2149	238.5	196.25	0.372467
79	CHEMBL385517	+	1	3	B012461	H05	B012461_H05	H	5	3016.75	112	716.25	502.75	156.5	752.5	170	606.75	0.517224
79	CHEMBL385517	+	2	3	B012462	I18	B012462_I18	I	18	2974.75	191.5	585	55	60.5	1359	96.5	627.25	0.463514
79	CHEMBL385517	-	1	4	B012467	M13	B012467_M13	M	13	3823	251.75	445.5	120.5	96.5	2547.25	250	111.5	0.521475
79	CHEMBL385517	-	2	4	B012468	C13	B012468_C13	C	13	3909.5	298.25	506.25	117	78.5	2537.25	246.25	126	0.648436
79	CHEMBL385517	-	3	4	B012469	L20	B012469_L20	L	20	3837.5	289.75	490.5	98.75	115.5	2305.25	382.5	155.25	0.646409
79	CHEMBL385517	+	1	4	B012467	E18	B012467_E18	E	18	3212.75	144.75	647.5	646.75	224.75	957.25	188.75	403	0.578864
79	CHEMBL385517	+	2	4	B012468	K04	B012468_K04	K	4	3801	95.5	550.5	373	119.5	1941.75	225.75	495	0.423067
79	CHEMBL385517	+	3	4	B012469	F19	B012469_F19	F	19	3733.25	202	558.75	252.5	146	1949	211.75	413.25	0.581066
80	CHEMBL406	-	1	1	B028265	J04	B028265_J04	J	4	4051.25	281.25	586	95.5	72	2574.5	298	144	0.528187
80	CHEMBL406	-	2	1	B028266	N14	B028266_N14	N	14	4077.75	252.25	521.5	53.75	110.75	2537.5	415	187	0.621901
80	CHEMBL406	-	3	1	B028267	L12	B028267_L12	L	12	3785.5	286.25	584.75	53	84.25	2389.75	257.75	129.75	0.577318
80	CHEMBL406	+	1	1	B028265	M20	B028265_M20	M	20	2301	127.5	468.5	850.75	185.75	46.25	213.25	409	0.703758
80	CHEMBL406	+	2	1	B028266	J21	B028266_J21	J	21	2281.5	81.5	643.5	619.75	161.75	94.25	242	438.75	0.686775
80	CHEMBL406	+	3	1	B028267	G06	B028267_G06	G	6	2594.75	37	660.25	893.25	182.5	169.75	130.5	521.5	0.64977
80	CHEMBL406	-	1	2	B012452	E07	B012452_E07	E	7	4787	285.5	414.25	131.75	85.25	3406.75	241.25	222.25	0.378602
80	CHEMBL406	-	2	2	B012453	D16	B012453_D16	D	16	4732	366.75	408.75	119	104.25	3338	236.25	159	0.483413
80	CHEMBL406	-	3	2	B012454	I19	B012454_I19	I	19	4199	369	399	67.25	73.75	2692	346.25	251.75	0.514105
80	CHEMBL406	+	1	2	B012452	I06	B012452_I06	I	6	2944.25	111	323.75	759.25	375.5	732.75	136.25	505.75	0.614547
80	CHEMBL406	+	2	2	B012453	F15	B012453_F15	F	15	2813	89	292	976	348.75	513	146.25	448	0.72614
80	CHEMBL406	+	3	2	B012454	E14	B012454_E14	E	14	4895	267.5	368.25	110.75	58.75	3331	141	617.75	0.583821
80	CHEMBL406	-	1	3	B012461	E17	B012461_E17	E	17	3444.5	262.5	631.5	37	66.5	2151	148.75	147.25	0.553334
80	CHEMBL406	-	2	3	B012462	H12	B012462_H12	H	12	3551.25	366.5	581.5	65	98	2159	180.75	100.5	0.520245
80	CHEMBL406	+	1	3	B012461	N07	B012461_N07	N	7	2089.5	29.5	645.25	517	254.25	94.75	114	434.75	0.741033
80	CHEMBL406	+	2	3	B012462	E18	B012462_E18	E	18	2563	131	725.75	772	207.25	127.5	183.25	416.25	0.793992
80	CHEMBL406	-	1	4	B012467	I11	B012467_I11	I	11	3785.5	233.25	482	99	85	2525.5	227.75	133	0.561931
80	CHEMBL406	-	2	4	B012468	K13	B012468_K13	K	13	3876.5	310	557.75	80	72.5	2471.25	250.75	134.25	0.569199
80	CHEMBL406	-	3	4	B012469	J04	B012469_J04	J	4	3950.25	242.75	531	85	95	2434.75	381	180.75	0.54569
80	CHEMBL406	+	1	4	B012467	I14	B012467_I14	I	14	3338	115.75	523.25	713.25	275.5	1147	159.25	404	0.493561
80	CHEMBL406	+	2	4	B012468	I10	B012468_I10	I	10	2870.75	27.5	571.25	1170	331	242.75	128	400.25	0.65868
80	CHEMBL406	+	3	4	B012469	O10	B012469_O10	O	10	3710.25	104.5	520	1331.5	448.5	844.75	155	306	0.638156
81	CHEMBL406819	-	1	1	B028265	J06	B028265_J06	J	6	3894.25	247.25	510.5	65	73.25	2469	264.75	264.5	0.554261
81	CHEMBL406819	-	2	1	B028266	N18	B028266_N18	N	18	4027.75	248.25	553.25	52	99.5	2482	417.5	175.25	0.630151
81	CHEMBL406819	-	3	1	B028267	F14	B028267_F14	F	14	3717.5	243.75	561.5	50.75	65.25	2398	230.25	168	0.596112
81	CHEMBL406819	+	1	1	B028265	L13	B028265_L13	L	13	2525.25	97.25	657.5	736.5	265.75	158.75	164	445.5	0.610737
81	CHEMBL406819	+	2	1	B028266	I20	B028266_I20	I	20	2066.25	49.5	545.75	565.5	164.75	37	200.75	503	0.719847
81	CHEMBL406819	+	3	1	B028267	I18	B028267_I18	I	18	2628	107.25	622.5	747.75	275	278	178.75	418.75	0.609492
81	CHEMBL406819	-	1	2	B012452	B06	B012452_B06	B	6	4833.5	231.5	431.75	157	65	3487.75	214.75	245.75	0.386583
81	CHEMBL406819	-	2	2	B012453	B10	B012453_B10	B	10	5000.25	264	322	168.5	84	3782.75	216	163	0.46702
81	CHEMBL406819	-	3	2	B012454	L08	B012454_L08	L	8	4353.5	293.75	340.5	127	77.25	3119.5	207.25	188.25	0.378572
81	CHEMBL406819	+	1	2	B012452	K12	B012452_K12	K	12	2089	45.75	260	754	278	170.25	127.5	453.5	0.688683
81	CHEMBL406819	+	2	2	B012453	N05	B012453_N05	N	5	2707.75	28.25	263.75	1009.25	414.5	337	116.5	538.5	0.601951
81	CHEMBL406819	+	3	2	B012454	G20	B012454_G20	G	20	2276.5	111.75	320.75	527.5	170	333.5	191.5	621.5	0.709271
81	CHEMBL406819	-	1	3	B012461	D08	B012461_D08	D	8	3353	260	614.5	57.5	56.5	2121.25	123.5	119.75	0.386514
81	CHEMBL406819	-	2	3	B012462	D12	B012462_D12	D	12	3527.75	339	611.75	34.5	67.25	2149.25	158.25	167.75	0.589643
81	CHEMBL406819	+	1	3	B012461	I20	B012461_I20	I	20	2492.25	75.25	715.75	699.5	214	176	189	422.75	0.710373
81	CHEMBL406819	+	2	3	B012462	O08	B012462_O08	O	8	2531.75	86.25	493	1169.5	225.25	63	151.5	343.25	0.727035
81	CHEMBL406819	-	1	4	B012467	B04	B012467_B04	B	4	4643	421.75	521.75	74.75	71	2917	376.5	260.25	0.753428
81	CHEMBL406819	-	2	4	B012468	D06	B012468_D06	D	6	3824.25	222.75	505	78	60.75	2576.5	226.5	154.75	0.554695
81	CHEMBL406819	-	3	4	B012469	N04	B012469_N04	N	4	4092.5	186.75	506.75	132.75	81.5	2789.5	291	104.25	0.514259
81	CHEMBL406819	+	1	4	B012467	C18	B012467_C18	C	18	3620	137.5	597	947.75	302.75	1098	174.75	362.25	0.600907
81	CHEMBL406819	+	2	4	B012468	J21	B012468_J21	J	21	2894.5	99.25	488.75	1252.5	414.5	118.5	192.25	328.75	0.780082
81	CHEMBL406819	+	3	4	B012469	E06	B012469_E06	E	6	2721	51	601.75	696.5	234	603	153.5	381.25	0.678242
82	CHEMBL418971	-	1	1	B028262	K21	B028262_K21	K	21	4092.5	320.5	587.5	57.75	93.25	2426.75	433.25	173.5	0.668553
82	CHEMBL418971	-	2	1	B028263	E17	B028263_E17	E	17	3681.5	257.5	598	61.75	95.25	2211.25	322.75	135	0.686827
82	CHEMBL418971	-	3	1	B028264	E17	B028264_E17	E	17	3866.5	258	608	75.5	91.75	2356.5	344.75	132	0.60762
82	CHEMBL418971	+	1	1	B028262	F13	B028262_F13	F	13	2703.25	63	535.75	1179	304	80.25	167.75	373.5	0.704858
82	CHEMBL418971	+	2	1	B028263	I08	B028263_I08	I	8	2779	96	569	1070	446.75	155.75	120.5	321	0.633137
82	CHEMBL418971	+	3	1	B028264	D11	B028264_D11	D	11	2279.5	54	660.25	614.75	133.5	129.75	175	512.25	0.623667
82	CHEMBL418971	-	1	2	B012449	C21	B012449_C21	C	21	4847.75	451.5	439.75	105.25	70.5	3003.75	453	324	0.518925
82	CHEMBL418971	-	2	2	B012450	B20	B012450_B20	B	20	4968	393	467.75	106.25	85.75	3245	412.75	257.5	0.52925
82	CHEMBL418971	-	3	2	B012451	J06	B012451_J06	J	6	4676.75	259.5	330.75	101.75	75	3434.5	200.25	275	0.39564
82	CHEMBL418971	+	1	2	B012449	J19	B012449_J19	J	19	3006	182.25	316.5	1137.25	502	145.75	178.25	544	0.642438
82	CHEMBL418971	+	2	2	B012450	N07	B012450_N07	N	7	2666.75	37.75	311.5	1028	480.25	191.75	99	518.5	0.604042
82	CHEMBL418971	+	3	2	B012451	E04	B012451_E04	E	4	3236.25	38.25	309.75	1163.5	374	743.75	115.75	491.25	0.618483
82	CHEMBL418971	-	1	3	B012458	F20	B012458_F20	F	20	3928.5	353.25	650.5	45.75	99.75	2240.25	356.5	182.5	0.525649
82	CHEMBL418971	-	2	3	B012459	C07	B012459_C07	C	7	3626.5	312.25	646.75	55.25	62.5	2219.75	149	181	0.410344
82	CHEMBL418971	-	3	3	B012460	H08	B012460_H08	H	8	3726	295.75	568.25	73	95.75	2306.25	223	164	0.430801
82	CHEMBL418971	+	1	3	B012458	N17	B012458_N17	N	17	2226.25	84.75	672.5	658.5	114	78.25	194	424.25	0.605176
82	CHEMBL418971	+	2	3	B012459	K10	B012459_K10	K	10	2436.25	47	676.5	617.25	238.5	230.75	106.75	519.5	0.612718
82	CHEMBL418971	+	3	3	B012460	D21	B012460_D21	D	21	2133.5	82.75	647.5	506.75	160.25	54.75	219.5	462	0.678627
82	CHEMBL418971	-	1	4	B012464	C05	B012464_C05	C	5	4581	406.25	655.75	117.75	91	2877.5	307	125.75	0.578928
82	CHEMBL418971	-	2	4	B012465	F18	B012465_F18	F	18	4134.5	310.75	584	68	89	2625.75	308.75	148.25	0.535961
82	CHEMBL418971	-	3	4	B012466	F08	B012466_F08	F	8	3931.75	222.75	537.25	86	64.75	2651.75	200.5	168.75	0.50414
82	CHEMBL418971	+	1	4	B012464	M08	B012464_M08	M	8	3254.5	98	566.5	921.75	457.75	694.5	172.5	343.5	0.545019
82	CHEMBL418971	+	2	4	B012465	O16	B012465_O16	O	16	3724.75	77.25	390.5	2072.25	615.5	149.75	155	264.5	0.694133
82	CHEMBL418971	+	3	4	B012466	G10	B012466_G10	G	10	3018.75	34.25	537.75	1149.5	444.5	319	106	427.75	0.608253
83	CHEMBL434	-	1	1	B028262	G07	B028262_G07	G	7	3841.5	283.5	614	68	85.25	2346.75	282.5	161.5	0.591663
83	CHEMBL434	-	2	1	B028263	M07	B028263_M07	M	7	3893.5	317.5	605.5	55	93	2265.25	392.75	164.5	0.629969
83	CHEMBL434	-	3	1	B028264	H08	B028264_H08	H	8	3778	236.5	541.75	94	78.75	2426	259.75	141.25	0.643924
83	CHEMBL434	+	1	1	B028262	K10	B028262_K10	K	10	2435.5	50.5	520.5	963	262.5	74.75	152.5	411.75	0.687008
83	CHEMBL434	+	2	1	B028263	J21	B028263_J21	J	21	3997.5	163.25	644.75	62	51	1966	261	849.5	0.477707
83	CHEMBL434	+	3	1	B028264	I10	B028264_I10	I	10	2497	50	609.25	910.75	223.25	144	152.25	407.5	0.613186
83	CHEMBL434	-	1	2	B012449	H14	B012449_H14	H	14	4959.25	438	393.75	96.25	95.25	3478.75	268	189.25	0.504929
83	CHEMBL434	-	2	2	B012450	M17	B012450_M17	M	17	4980	437.25	364.25	128.75	105.75	3458.75	282.5	202.75	0.525439
83	CHEMBL434	-	3	2	B012451	O13	B012451_O13	O	13	4849	404.75	283	77	83	3385.5	217.5	398.25	0.470964
83	CHEMBL434	+	1	2	B012449	F17	B012449_F17	F	17	3132	201.5	320.75	1006.25	328	475.5	199.75	600.25	0.646309
83	CHEMBL434	+	2	2	B012450	K10	B012450_K10	K	10	2986	82.75	318	1176	450	403.75	124	431.5	0.676763
83	CHEMBL434	+	3	2	B012451	K14	B012451_K14	K	14	2877	113.5	313.75	857.5	234	633	178.25	547	0.670698
83	CHEMBL434	-	1	3	B012458	J12	B012458_J12	J	12	3535.75	298.25	602.25	57	101.5	2159.75	196.5	120.5	0.517432
83	CHEMBL434	-	2	3	B012459	I21	B012459_I21	I	21	3744	269.5	625.5	74	94	1920.75	541.75	218.5	0.620788
83	CHEMBL434	-	3	3	B012460	K13	B012460_K13	K	13	3472.5	327.25	598.25	53	85.25	2042.75	208.25	157.75	0.49994
83	CHEMBL434	+	1	3	B012458	G14	B012458_G14	G	14	3155.75	168.75	585.75	536.25	203.25	993.5	132	536.25	0.457576
83	CHEMBL434	+	2	3	B012459	G06	B012459_G06	G	6	2368.5	31	625.75	578.75	270.5	259	123.25	480.25	0.60065
83	CHEMBL434	+	3	3	B012460	G14	B012460_G14	G	14	2626.25	75.75	706.75	552	150.75	491.5	158.75	490.75	0.637829
83	CHEMBL434	-	1	4	B012464	L14	B012464_L14	L	14	4083.5	244.75	474	104.25	97.5	2779	272.25	111.75	0.600815
83	CHEMBL434	-	2	4	B012465	J14	B012465_J14	J	14	3834	233.75	543.25	73.5	86.75	2497.25	245.25	154.25	0.579773
83	CHEMBL434	-	3	4	B012466	G09	B012466_G09	G	9	4044.25	244.25	488.5	109.25	79.5	2735.75	256.5	130.5	0.479187
83	CHEMBL434	+	1	4	B012464	K06	B012464_K06	K	6	3168.25	31.5	442.75	1482	629	131.75	98.5	352.75	0.68982
83	CHEMBL434	+	2	4	B012465	I10	B012465_I10	I	10	3296.5	51.25	580.25	1021.75	370	761.5	150	361.75	0.684171
83	CHEMBL434	+	3	4	B012466	E18	B012466_E18	E	18	3309.75	103	599.25	1065.25	361.75	601.25	163.5	415.75	0.633344
84	CHEMBL26320	-	1	1	B028265	D10	B028265_D10	D	10	2212.5	156.75	716.75	54.25	44.25	566.25	480	194.25	0.485692
84	CHEMBL26320	-	2	1	B028266	D06	B028266_D06	D	6	2226.25	178.5	711.5	67.75	54.5	529	465.75	219.25	0.391198
84	CHEMBL26320	-	3	1	B028267	B08	B028267_B08	B	8	2246.25	150	730.5	46.5	39.75	577.25	398.75	303.5	0.501
84	CHEMBL26320	+	1	1	B028265	N17	B028265_N17	N	17	2197.75	45	372.75	1026.75	106.5	24.75	202.5	419.5	0.701405
84	CHEMBL26320	+	2	1	B028266	C16	B028266_C16	C	16	2247	38.75	455.5	962.75	166.75	66	182.75	374.5	0.746115
84	CHEMBL26320	+	3	1	B028267	N05	B028267_N05	N	5	2347	26	378.5	1216.5	170.75	37.25	154.25	363.75	0.774622
84	CHEMBL26320	-	1	2	B012452	B14	B012452_B14	B	14	3038.5	371.25	381.5	117	116.75	1562	237	253	0.471458
84	CHEMBL26320	-	2	2	B012453	L20	B012453_L20	L	20	2803.25	292.25	585.5	140.5	118	1054.75	410.5	201.75	0.447946
84	CHEMBL26320	-	3	2	B012454	I07	B012454_I07	I	7	2402.25	281.75	464.25	115	93.25	870.5	328	249.5	0.328321
84	CHEMBL26320	+	1	2	B012452	F07	B012452_F07	F	7	2144.75	24.75	334.5	826.75	176.5	105.5	184.25	492.5	0.664663
84	CHEMBL26320	+	2	2	B012453	J21	B012453_J21	J	21	2436.5	109.5	395.75	632.25	182	226.75	312	578.25	0.720169
84	CHEMBL26320	+	3	2	B012454	N09	B012454_N09	N	9	2381.25	35	375	650.5	150.75	522.25	196	451.75	0.736177
84	CHEMBL26320	-	1	3	B012461	O07	B012461_O07	O	7	2415	295	757	35.5	64.75	744.25	367.5	151	0.310401
84	CHEMBL26320	-	2	3	B012462	M11	B012462_M11	M	11	1827.75	300.25	639.5	33.5	68.75	415.5	210.25	160	0.439617
84	CHEMBL26320	+	1	3	B012461	B05	B012461_B05	B	5	2229	19	604.75	860.25	187.5	84.75	140	332.75	0.767127
84	CHEMBL26320	-	1	4	B012467	K05	B012467_K05	K	5	2321.25	110.75	660	84.75	51.25	732	458	224.5	0.381105
84	CHEMBL26320	-	2	4	B012468	C19	B012468_C19	C	19	2484.5	194.75	776.5	101.75	70.25	725	471.5	144.75	0.446311
84	CHEMBL26320	-	3	4	B012469	I19	B012469_I19	I	19	2287.5	176.5	737.25	45.5	49	545.5	487.5	246.25	0.492401
84	CHEMBL26320	+	1	4	B012467	F05	B012467_F05	F	5	2643.25	18.5	565.5	1069.75	155	199	224	411.5	0.700275
84	CHEMBL26320	+	2	4	B012468	D19	B012468_D19	D	19	2584.25	62.75	704	897.75	131.75	234.75	236.75	316.5	0.665422
84	CHEMBL26320	+	3	4	B012469	L15	B012469_L15	L	15	2837	60.5	700.5	1018	166.5	387.25	235.5	268.75	0.679411
85	CHEMBL445990	-	1	1	B028265	C15	B028265_C15	C	15	4197.5	251.75	594.5	65.75	77.5	2718.75	342.75	146.5	0.659141
85	CHEMBL445990	-	2	1	B028266	K21	B028266_K21	K	21	4073.25	263.25	584.25	66.25	86.25	2511.5	359.25	202.5	0.684225
85	CHEMBL445990	-	3	1	B028267	H10	B028267_H10	H	10	3580.25	253.25	528	50.25	72.25	2279.75	263.75	133	0.65819
85	CHEMBL445990	+	1	1	B028265	M12	B028265_M12	M	12	2291.5	57.5	386	894.25	373.5	33.5	118.5	428.25	0.713962
85	CHEMBL445990	+	2	1	B028266	K20	B028266_K20	K	20	2160.5	82.75	513.5	726.75	175.75	29.75	173.25	458.75	0.771899
85	CHEMBL445990	+	3	1	B028267	N21	B028267_N21	N	21	2029.75	84	401.25	792.5	148	11	191.5	401.5	0.788472
85	CHEMBL445990	-	1	2	B012452	C21	B012452_C21	C	21	4659	322.25	370.75	70.25	63	3084.75	369.25	378.75	0.495426
85	CHEMBL445990	-	2	2	B012453	L10	B012453_L10	L	10	4640.5	367	370.75	125.75	96.75	3250.25	237.5	192.5	0.44678
85	CHEMBL445990	-	3	2	B012454	C05	B012454_C05	C	5	4626.75	369.5	340.5	159.5	82	3140.75	315	219.5	0.400523
85	CHEMBL445990	+	1	2	B012452	K18	B012452_K18	K	18	2466.25	98.5	312.75	832.75	221.75	245.75	180	574.75	0.668987
85	CHEMBL445990	+	2	2	B012453	F19	B012453_F19	F	19	2595.5	99.5	367	905	254.5	330.25	185.5	453.75	0.723604
85	CHEMBL445990	+	3	2	B012454	G16	B012454_G16	G	16	2191.25	78	232.5	749.75	246.75	230.5	171	482.75	0.680746
85	CHEMBL445990	-	1	3	B012461	C15	B012461_C15	C	15	3583.5	284.25	568	51.25	82.75	2269	176	152.25	0.559773
85	CHEMBL445990	-	2	3	B012462	E13	B012462_E13	E	13	3552.5	336.75	549.5	64.5	93.25	2205.75	195	107.75	0.61791
85	CHEMBL445990	+	1	3	B012461	H07	B012461_H07	H	7	2412.25	25	638.75	669.25	254.75	251.5	115	458	0.677251
85	CHEMBL445990	+	2	3	B012462	J09	B012462_J09	J	9	2326.25	72.75	606.75	762	172	82.25	191	439.5	0.660134
85	CHEMBL445990	-	1	4	B012467	B20	B012467_B20	B	20	4346.75	306.75	547.5	73	76	2891.75	294	157.75	0.672387
85	CHEMBL445990	-	2	4	B012468	I21	B012468_I21	I	21	4008	252.5	654.5	56.5	95.5	2322.75	448	178.25	0.606462
85	CHEMBL445990	-	3	4	B012469	O15	B012469_O15	O	15	4392.75	283.75	513.25	89.75	89.75	3017	292	107.25	0.536496
85	CHEMBL445990	+	1	4	B012467	O18	B012467_O18	O	18	3188	91	413.25	1511	503	259.75	154.25	255.75	0.767371
85	CHEMBL445990	+	2	4	B012468	D21	B012468_D21	D	21	2980.75	120.5	596.75	930	358.5	198.5	272.75	503.75	0.716049
85	CHEMBL445990	+	3	4	B012469	D05	B012469_D05	D	5	2902.25	55.75	574	1075	339.5	374.75	164.75	318.5	0.691026
86	CHEMBL45	-	1	1	B028262	B14	B028262_B14	B	14	4485.75	595.5	646.75	72.5	82.5	2501.5	413.75	173.25	0.680439
86	CHEMBL45	-	2	1	B028263	I15	B028263_I15	I	15	3740.25	260.75	585.5	56.75	83	2330.25	287	137	0.61793
86	CHEMBL45	-	3	1	B028264	J20	B028264_J20	J	20	3652.75	240.5	587.5	66.25	76	2156.25	371	155.25	0.60233
86	CHEMBL45	+	1	1	B028262	L17	B028262_L17	L	17	2109.25	71.5	583.75	633	149.5	46	204.75	420.75	0.777254
86	CHEMBL45	+	2	1	B028263	O08	B028263_O08	O	8	2729.75	71.5	492	1227.25	270.5	88.75	165	414.75	0.665671
86	CHEMBL45	+	3	1	B028264	O18	B028264_O18	O	18	2807	88.25	365.75	1461.75	314.25	12.75	201.25	363	0.773145
86	CHEMBL45	-	1	2	B012449	M21	B012449_M21	M	21	4722	513.25	436.75	61.25	72.5	2742.75	451.25	444.25	0.472618
86	CHEMBL45	-	2	2	B012450	M21	B012450_M21	M	21	4647.75	404.25	413	65.75	64.75	2753.5	433.25	513.25	0.510946
86	CHEMBL45	-	3	2	B012451	B06	B012451_B06	B	6	4962.75	314.75	423	63	47.75	3470.75	205	438.5	0.452962
86	CHEMBL45	+	1	2	B012449	F13	B012449_F13	F	13	3190.75	184	291	921.5	383.5	698	162	550.75	0.629869
86	CHEMBL45	+	2	2	B012450	G08	B012450_G08	G	8	3270.25	45.5	339.25	1087.75	590.5	581.25	75.75	550.25	0.646047
86	CHEMBL45	+	3	2	B012451	N05	B012451_N05	N	5	3394	70	359.25	1317.75	564.25	444	102.25	536.5	0.572086
86	CHEMBL45	-	1	3	B012458	H06	B012458_H06	H	6	3610.75	249.5	619.5	75	91.5	2178.5	257	139.75	0.587185
86	CHEMBL45	-	2	3	B012459	O13	B012459_O13	O	13	3753.25	384	660.5	37.25	77.25	2109.5	284	200.75	0.580654
86	CHEMBL45	-	3	3	B012460	N16	B012460_N16	N	16	3429	298.75	593.5	56.5	87.25	2017	267.5	108.5	0.514595
86	CHEMBL45	+	1	3	B012458	M08	B012458_M08	M	8	2610.25	119.75	607	597	165.25	572	125.75	423.5	0.383978
86	CHEMBL45	+	2	3	B012459	N17	B012459_N17	N	17	2348	83.5	667.5	571.75	136.5	240.5	174.75	473.5	0.604216
86	CHEMBL45	+	3	3	B012460	N07	B012460_N07	N	7	2447.25	34.5	685	781.75	177.75	226.25	153.25	388.75	0.710414
86	CHEMBL45	-	1	4	B012464	H06	B012464_H06	H	6	4042	259.75	521	88	90.5	2617.5	313.75	151.5	0.568298
86	CHEMBL45	-	2	4	B012465	J20	B012465_J20	J	20	4258.5	296.5	562.25	89.5	114.75	2632.5	451.75	111.25	0.622423
86	CHEMBL45	-	3	4	B012466	I19	B012466_I19	I	19	3706.5	233	669.75	54.5	66.5	2207.5	311	164.25	0.591447
86	CHEMBL45	+	1	4	B012464	F05	B012464_F05	F	5	3703.75	38	512.25	1746.25	557.25	338	166	346	0.627078
86	CHEMBL45	+	2	4	B012465	K16	B012465_K16	K	16	3231.5	74.25	560.5	1325	366.75	384	159	362	0.689057
86	CHEMBL45	+	3	4	B012466	N05	B012466_N05	N	5	3009.5	49.25	605.75	1100.5	358	323.5	167.75	404.75	0.634869
87	CHEMBL458767	-	1	1	B028265	L12	B028265_L12	L	12	3620.75	253	521.75	38.75	96.25	2211.75	306.25	193	0.540215
87	CHEMBL458767	-	2	1	B028266	N10	B028266_N10	N	10	3891	211.25	522.25	38	79.75	2427.25	354.75	257.75	0.661832
87	CHEMBL458767	-	3	1	B028267	K17	B028267_K17	K	17	3548.5	247	537.25	22	73.75	2111	306.25	251.25	0.551166
87	CHEMBL458767	+	1	1	B028265	N11	B028265_N11	N	11	2568	72.25	432.75	1192.25	269.25	83.5	116.75	401.25	0.716818
87	CHEMBL458767	+	2	1	B028266	F11	B028266_F11	F	11	2541	54.5	400.75	1188.5	285	56.75	123.75	431.75	0.720909
87	CHEMBL458767	+	3	1	B028267	B05	B028267_B05	B	5	2585.5	34.5	285.25	1438.75	277.25	9.5	130	410.25	0.724123
87	CHEMBL458767	-	1	2	B012452	J10	B012452_J10	J	10	4592.25	386.75	335.25	72.25	86.25	3232	209.75	270	0.394591
87	CHEMBL458767	-	2	2	B012453	H18	B012453_H18	H	18	4522.75	344.75	353.5	60.5	74.25	3076.75	274.5	338.5	0.470603
87	CHEMBL458767	-	3	2	B012454	H06	B012454_H06	H	6	4347.5	395.25	373.5	57	63	2863.5	255.75	339.5	0.363887
87	CHEMBL458767	+	1	2	B012452	G08	B012452_G08	G	8	2330.25	21	253.75	865.5	415.25	176.5	94.5	503.75	0.647418
87	CHEMBL458767	+	2	2	B012453	D15	B012453_D15	D	15	2511.75	60	292.5	1063.25	280	134	125.75	556.25	0.671356
87	CHEMBL458767	+	3	2	B012454	K04	B012454_K04	K	4	2660	51.75	337.25	734.75	25.5	581	126.75	803	0.428815
87	CHEMBL458767	-	1	3	B012461	L14	B012461_L14	L	14	3412.5	299.25	595	29.25	61.75	2020.75	174.75	231.75	0.471203
87	CHEMBL458767	+	1	3	B012461	B13	B012461_B13	B	13	2906.5	61	680.75	1103.5	338.25	186.75	123	413.25	0.668964
87	CHEMBL458767	+	2	3	B012462	O04	B012462_O04	O	4	2368.25	28	603.75	883.75	165.5	75	158.5	453.75	0.730126
87	CHEMBL458767	-	1	4	B012467	J06	B012467_J06	J	6	3644	183.5	564.25	78.75	60	2333	262.75	161.75	0.531446
87	CHEMBL458767	-	2	4	B012468	L20	B012468_L20	L	20	3946.25	285.75	711.25	37.5	68	2173.75	370	300	0.574129
87	CHEMBL458767	-	3	4	B012469	M13	B012469_M13	M	13	3891.5	259	500	37	68.25	2535.25	237.5	254.5	0.503254
87	CHEMBL458767	+	1	4	B012467	B09	B012467_B09	B	9	3187	33.5	341	1816.5	464	87.75	98	346.25	0.708316
87	CHEMBL458767	+	2	4	B012468	H05	B012468_H05	H	5	3484.75	69	585.75	571.5	128.75	1451.75	198.75	479.25	0.518917
87	CHEMBL458767	+	3	4	B012469	K20	B012469_K20	K	20	4286.5	229.25	627.5	204.25	104.25	2366.25	258.5	496.5	0.584416
88	CHEMBL46	-	1	1	B028262	K11	B028262_K11	K	11	3644	260.5	429	44.5	118.5	2364	304.25	123.25	0.63152
88	CHEMBL46	-	2	1	B028263	C17	B028263_C17	C	17	4017.75	299.5	616.75	67	88	2371	416.25	159.25	0.683007
88	CHEMBL46	-	3	1	B028264	O09	B028264_O09	O	9	4456.75	332.75	550.75	57.25	96.75	2590.5	520.5	308.25	0.516219
88	CHEMBL46	+	1	1	B028262	I10	B028262_I10	I	10	2365.75	41.25	415.75	1087.25	209.75	23.75	129.25	458.75	0.690787
88	CHEMBL46	+	2	1	B028263	N17	B028263_N17	N	17	2325.75	95.5	339	1026.25	206	14.5	182.75	461.75	0.685463
88	CHEMBL46	+	3	1	B028264	L13	B028264_L13	L	13	1912.25	49.25	530.25	482	180.5	36.5	147	486.75	0.662861
88	CHEMBL46	-	1	2	B012449	D14	B012449_D14	D	14	4967.25	396	380	110	98.5	3506.5	266.25	210	0.497826
88	CHEMBL46	-	2	2	B012450	N12	B012450_N12	N	12	4727.75	331	365.5	98.75	76.75	3356.5	246	253.25	0.425184
88	CHEMBL46	-	3	2	B012451	F06	B012451_F06	F	6	4832.5	269.25	406.25	94.25	82.75	3456.25	265.25	258.5	0.404149
88	CHEMBL46	+	1	2	B012449	I20	B012449_I20	I	20	3043.75	168	311	982.25	450.5	333.25	212.75	586	0.690447
88	CHEMBL46	+	2	2	B012450	L19	B012450_L19	L	19	2232	96.5	378.5	646.75	195	158.25	225	532	0.711534
88	CHEMBL46	+	3	2	B012451	L05	B012451_L05	L	5	3094.5	68.25	298	1011	482	588.25	128.5	518.5	0.610612
88	CHEMBL46	-	1	3	B012458	N10	B012458_N10	N	10	3836.25	277.5	625.25	65.75	114.75	2406.5	234.5	112	0.510975
88	CHEMBL46	-	2	3	B012459	C21	B012459_C21	C	21	3852.25	467.25	710.25	39.5	76.25	1912.5	393.75	252.75	0.492647
88	CHEMBL46	-	3	3	B012460	J08	B012460_J08	J	8	3386	269.75	598	64.25	84.5	2009.5	216	144	0.495659
88	CHEMBL46	+	1	3	B012458	K06	B012458_K06	K	6	3118	76.25	551.25	770.75	266.25	877.5	150.5	425.5	0.50033
88	CHEMBL46	+	2	3	B012459	K12	B012459_K12	K	12	2649.25	90.5	659	550.25	220	431.5	128	570	0.605982
88	CHEMBL46	+	3	3	B012460	D19	B012460_D19	D	19	2303.5	59.25	705.5	640.5	149.5	129.25	186.25	433.25	0.743186
88	CHEMBL46	-	1	4	B012464	E07	B012464_E07	E	7	4478.75	294.75	580	95.5	95.75	2987.75	286.5	138.5	0.550055
88	CHEMBL46	-	2	4	B012465	I11	B012465_I11	I	11	4113.25	223.5	457.75	180	121.25	2691	324.75	115	0.677827
88	CHEMBL46	-	3	4	B012466	G17	B012466_G17	G	17	3846.5	266.75	583.25	68	76.25	2444.25	291.5	116.5	0.616629
88	CHEMBL46	+	1	4	B012464	E18	B012464_E18	E	18	3520.5	203.25	586.5	673.5	339.25	1141	220	357	0.598259
88	CHEMBL46	+	2	4	B012465	O20	B012465_O20	O	20	3312.75	143.5	579.75	1496	337.75	152.25	283.25	320.25	0.734696
88	CHEMBL46	+	3	4	B012466	J11	B012466_J11	J	11	3118.5	57.25	449.25	1429	467.75	287.75	117.5	310	0.731746
89	CHEMBL467854	-	1	1	B028262	J10	B028262_J10	J	10	3951	277	552	69.25	107.5	2496.25	302	147	0.656463
89	CHEMBL467854	-	2	1	B028263	I11	B028263_I11	I	11	3908	286	573.25	60.5	95	2427.75	328.25	137.25	0.657879
89	CHEMBL467854	-	3	1	B028264	D04	B028264_D04	D	4	3865.25	276.25	640.75	61.5	63.75	2295.25	392	135.75	0.551233
89	CHEMBL467854	+	1	1	B028262	E12	B028262_E12	E	12	2759	109	747	792	182.5	308.25	184.5	435.75	0.592907
89	CHEMBL467854	+	2	1	B028263	I20	B028263_I20	I	20	2195	60	554.5	769.25	159.25	48.25	193.25	410.5	0.749071
89	CHEMBL467854	+	3	1	B028264	N07	B028264_N07	N	7	2606	103.75	390.75	1320	286.75	56.25	118	330.5	0.717605
89	CHEMBL467854	-	1	2	B012449	L04	B012449_L04	L	4	5125.5	279	426.25	128.25	72.25	3550	388.25	281.5	0.387156
89	CHEMBL467854	-	2	2	B012450	F10	B012450_F10	F	10	4708.5	351	352.75	161.5	100	3370.5	227	145.75	0.489229
89	CHEMBL467854	-	3	2	B012451	H12	B012451_H12	H	12	4766.25	416	394.5	113.5	124.75	3286.25	264	167.25	0.472613
89	CHEMBL467854	+	1	2	B012449	N05	B012449_N05	N	5	3921	197	358.25	753.5	277.75	1618.75	179.5	536.25	0.600129
89	CHEMBL467854	+	2	2	B012450	D21	B012450_D21	D	21	3006.5	211.75	254.75	855	433.5	302.5	204.5	744.5	0.63111
89	CHEMBL467854	+	3	2	B012451	H05	B012451_H05	H	5	3310.75	99.5	347.5	1156.75	570	460.5	129.25	547.25	0.582714
89	CHEMBL467854	-	1	3	B012458	M05	B012458_M05	M	5	3715.25	303.75	647	56.75	82.25	2179.5	307.25	138.75	0.448725
89	CHEMBL467854	-	2	3	B012459	G19	B012459_G19	G	19	3653	302.75	679.5	35	75.25	2073	301.5	186	0.559241
89	CHEMBL467854	-	3	3	B012460	E21	B012460_E21	E	21	3918.5	304.75	659.25	43.5	81.5	2213.25	416	200.25	0.54037
89	CHEMBL467854	+	1	3	B012458	O14	B012458_O14	O	14	2940.5	143.5	644.5	1192.75	352.75	109.25	163.75	334	0.607173
89	CHEMBL467854	+	2	3	B012459	J05	B012459_J05	J	5	2375.25	23.75	553.25	818.75	278.25	121.75	120.25	459.25	0.696295
89	CHEMBL467854	+	3	3	B012460	E08	B012460_E08	E	8	2917.25	64.25	673.75	650.25	234.25	764.5	127	403.25	0.566962
89	CHEMBL467854	-	1	4	B012464	M21	B012464_M21	M	21	4368.5	450.25	575.5	90	110	2541.75	426.5	174.5	0.605141
89	CHEMBL467854	-	2	4	B012465	K17	B012465_K17	K	17	4148.5	268.25	526	96.5	108	2686.25	340.75	122.75	0.631449
89	CHEMBL467854	-	3	4	B012466	F16	B012466_F16	F	16	3787.5	277.25	553.75	69.75	91	2390.75	277.5	127.5	0.567191
89	CHEMBL467854	+	1	4	B012464	I04	B012464_I04	I	4	3730.5	46	513.75	1464.5	570.25	588.25	191.75	356	0.668134
89	CHEMBL467854	+	2	4	B012465	L11	B012465_L11	L	11	3028	32.5	501	1271	423.5	332	115.5	352.5	0.722781
89	CHEMBL467854	+	3	4	B012466	D21	B012466_D21	D	21	2897	115.5	596.5	890.25	318.75	197.25	247.5	531.25	0.686803
90	CHEMBL469	-	1	1	B028262	H20	B028262_H20	H	20	4173	340.25	568.75	74.75	109	2511	405	164.25	0.691637
90	CHEMBL469	-	2	1	B028263	E05	B028263_E05	E	5	3945.5	332	693.5	59	77.25	2197.75	402.25	183.75	0.60054
90	CHEMBL469	-	3	1	B028264	O05	B028264_O05	O	5	4554.75	306.75	599	123.25	111	2641.25	616.25	157.25	0.650312
90	CHEMBL469	+	1	1	B028262	G14	B028262_G14	G	14	2677	79.5	629.25	880.5	273.25	71.75	166	576.75	0.457294
90	CHEMBL469	+	2	1	B028263	G10	B028263_G10	G	10	3416.25	163	598.5	344.25	169	1413.75	142.75	585	0.402103
90	CHEMBL469	+	3	1	B028264	L07	B028264_L07	L	7	2452.5	42.25	562	905	186.5	99.75	114	543	0.443763
90	CHEMBL469	-	1	2	B012449	F12	B012449_F12	F	12	4616.5	406	361.75	127.5	120.75	3244.5	200.75	155.25	0.486714
[truncated: 3,742 more rows]
